# Supplementary material for: Identification of tissue‐specific transcriptional markers of caloric restriction in the mouse and their use to evaluate caloric restriction mimetics
Source: Aging Cell. 2017 May 26;16(4):750–60. doi: 10.1111/acel.12608 (PMC5506434; doi:10.1111/acel.12608)
Supplement: Supplementary file 2 — Table S1 List of genes changed (P < 0.01) by CR in at least 4/7 mouse strains in heart tissue. [file ACEL-16-750-s002.xlsx]

## Sheet: Heart 4-7 p01
probeset	pv-129	pv-B6	pv-Balb	pv-C3H	pv-CBA	pv-DBA	pv-F1	FC 129	FC B6	FC Balb	FC C3H	FC CBA	FC DBA	FC F1	PCR	ANOVA qv	Gene Symbol	Gene Title
10435075	0.0003216	0.006681	0.2108	3.845e-06	0.008115	5.305e-05	1.288e-06	1.709	2.628	6.714	3.871	5.877	1.995	1.995	Y	2.462e-20	Tfrc	transferrin receptor
10346374	4.57e-08	0.008391	0.004671	3.37e-05	0.1598	0.001238	4.419e-05	-1.307	-1.506	-2.191	-1.421	-1.984	-1.361	-1.125	Y	4.346e-18	Aox1	aldehyde oxidase 1
10541301	2.886e-05	2.767e-05	0.08557	0.0001487	0.007629	7.641e-05	1.153e-05	1.463	2.011	2.299	1.719	1.893	2.982	1.48	Y	3.282e-18	Tuba8	tubulin, alpha 8
10463361	0.0001271	0.0001644	0.5689	0.005013	2.143e-05	0.00905	6.261e-06	-1.137	-1.928	-2.228	-1.491	-3.015	-3.329	-1.602	Y	7.414e-16	Scd4	stearoyl-coenzyme A desaturase 4
10596454	1.19e-05	0.0005519	0.04954	2.641e-05	0.05859	0.0003046	9.519e-05	1.439	1.855	2.876	1.868	1.892	2.15	1.477	Y	1.283e-17	Alas1	aminolevulinic acid synthase 1
10416071	3.108e-05	0.01032	0.4355	0.006592	0.003175	0.03018	0.000681	-1.112	-1.355	-1.626	-1.359	-1.486	-1.167	-1.31	Y	5.051e-11	Chrna2	cholinergic receptor, nicotinic, alpha polypeptide 2 (neuronal)
10539143	3.358e-08	0.02437	0.7322	0.01277	0.001006	0.002875	6.099e-09	-1.052	-1.407	-1.997	-1.248	-1.773	-1.539	-1.276	Y	8.277e-16	Retsat	retinol saturase (all trans retinol 13,14 reductase)
10454254	5.488e-06	0.0009553	0.03418	0.002847	0.006262	0.007936	4.015e-06	1.146	1.301	1.376	1.21	1.316	1.434	1.205	N	5.621e-13	Dtna	dystrobrevin alpha
10377245	1.705e-06	2.132e-05	0.03316	0.001308	7.106e-05	0.0004052	1.186e-06	1.23	1.328	1.565	1.183	1.425	1.871	1.327	N	2.462e-20	Dhrs7c	dehydrogenase/reductase (SDR family) member 7C
10571911	3.43e-05	0.00108	0.01174	0.003233	0.001663	0.04012	0.0001778	1.257	1.175	1.403	1.241	1.345	1.306	1.247	N	2.241e-13	2700029M09Rik	RIKEN cDNA 2700029M09 gene
10549276	0.003696	0.6068	0.006544	0.002041	9.851e-05	0.163	0.001326	-1.193	-1.112	1.187	-1.28	-1.447	1.073	-1.481	N	1.537e-05	Bhlhe41	basic helix-loop-helix family, member e41
10355806	9.412e-07	8.639e-07	0.08235	0.0001087	0.01509	9.865e-06	1.494e-08	1.721	1.743	3.629	1.577	2.174	4.198	1.287	N	4.87e-25	Tuba4a	tubulin, alpha 4A
10419563	5.754e-08	0.3332	0.2394	0.006007	0.003314	0.007013	0.0001752	-1.31	-1.77	-3.221	-1.453	-1.982	-1.147	-1.352	N	3.329e-12	Rnase1	ribonuclease, RNase A family, 1 (pancreatic)
10485466	2.069e-08	0.01879	0.1203	0.005244	0.001082	0.0006532	1.132e-05	-1.103	-1.336	-1.773	-1.274	-1.664	-1.405	-1.207	N	1.518e-17	Cat	catalase
10505276	0.0001587	0.003126	0.002308	0.01171	0.1414	0.002192	0.003438	1.203	1.221	1.491	1.191	1.233	1.227	1.175	N	1.057e-09	Slc31a1	solute carrier family 31, member 1
10529082	0.0004083	0.000786	0.001765	0.6349	0.1041	0.01262	0.001979	1.169	1.159	1.169	1.018	1.2	1.26	1.091	N	2.514e-09	Mpv17	MpV17 mitochondrial inner membrane protein
10361887	9.059e-08	0.0001192	0.09634	0.01029	0.0002918	0.004224	6.402e-05	1.142	1.203	1.581	1.127	1.239	1.57	1.159	N	2.404e-15	Perp	PERP, TP53 apoptosis effector
10354374	3.262e-07	0.0007388	0.3053	6.389e-05	0.6225	0.0007943	2.785e-07	-1.092	-1.591	-2.114	-1.523	-1.701	-1.523	-1.043	N	8.786e-18	Slc40a1	solute carrier family 40 (iron-regulated transporter), member 1
10579691	7.125e-10	0.000671	0.6604	0.001316	0.1699	0.002168	2.62e-07	-1.04	-1.308	-1.828	-1.308	-1.539	-1.461	-1.084	N	1.505e-17	Calr3	calreticulin 3
10456400	6.683e-05	0.0002019	0.09182	0.8118	0.003891	0.0006742	0.006341	1.141	1.22	1.337	-1.008	1.191	1.314	1.271	N	1.465e-10	Tubb6	tubulin, beta 6 class V
10431017	0.0001258	0.001708	0.0005183	0.0009831	0.0235	0.004009	0.08018	1.209	1.198	1.369	1.197	1.118	1.337	1.158	N	2.696e-11	Ttll1	tubulin tyrosine ligase-like 1
10495763	2.501e-07	0.007916	0.2017	0.0003663	0.01708	0.0003653	7.144e-07	-1.132	-1.519	-2.186	-1.565	-1.927	-1.37	-1.293	N	1.236e-19	Gclm	glutamate-cysteine ligase, modifier subunit
10469712	8.023e-06	5.28e-05	0.05089	0.001781	0.0577	0.003328	0.001374	1.209	1.31	1.707	1.259	1.369	1.453	1.201	N	8.449e-15	Pdss1	prenyl (solanesyl) diphosphate synthase, subunit 1
10432281	1.249e-05	0.009945	0.0007298	0.004562	0.07795	0.006038	0.01597	1.115	1.142	1.177	1.062	1.085	1.147	1.089	N	2.057e-10	Prkag1	protein kinase, AMP-activated, gamma 1 non-catalytic subunit
10437992	0.0001717	0.0006963	0.1294	1.022e-05	0.1366	0.008106	0.000626	1.066	1.131	1.281	1.158	1.176	1.282	1.151	N	2.627e-09	Dnm1l	dynamin 1-like
10556169	0.004973	0.1161	0.003709	0.005749	0.001626	0.004143	0.2256	1.151	1.082	1.155	1.083	1.059	1.093	1.12	N	2.319e-06	Eif3f	eukaryotic translation initiation factor 3, subunit F
10519488	3.362e-05	3.16e-05	0.05439	2.008e-05	0.03991	6.739e-05	1.857e-07	1.331	1.434	1.941	1.475	1.651	1.609	1.236	N	9.834e-20	Tubb4b	tubulin, beta 4B class IVB
10439701	0.0001203	0.0002404	0.008204	0.004825	0.02082	0.01243	0.005163	1.162	1.153	1.324	1.209	1.218	1.304	1.123	N	1.963e-12	Abhd10	abhydrolase domain containing 10
10420659	0.001639	0.2765	0.001749	0.09565	0.001584	0.06621	0.002924	1.188	1.106	1.296	1.081	1.361	1.154	1.135	N	6.36e-07	Spryd7	SPRY domain containing 7
10371400	0.0001964	1.247e-05	0.7514	0.001559	0.00613	0.08824	0.8974	-1.021	1.138	1.293	1.225	1.002	1.408	1.168	N	5.981e-07	Cry1	cryptochrome 1 (photolyase-like)
10424559	0.01001	0.003672	0.006897	0.0005661	0.02867	0.003693	0.6826	1.15	1.211	1.122	1.185	1.017	1.229	1.127	N	2.872e-07	Khdrbs3	KH domain containing, RNA binding, signal transduction associated 3
10430127	0.003607	0.0169	0.003437	0.002692	0.00971	0.06843	0.8268	1.15	1.073	1.129	1.15	-1.024	1.13	1.15	N	1.148e-05	Zfp251	zinc finger protein 251
10594609	9.499e-06	0.0002891	0.08198	0.01411	0.3332	0.0001552	0.0008501	1.28	1.598	2.056	1.251	1.466	1.624	1.073	N	3.989e-14	Fbxl22	F-box and leucine-rich repeat protein 22
10384322	0.0005265	0.007549	0.006943	0.005879	0.2073	0.5769	0.127	1.151	1.027	1.279	1.158	1.135	1.252	1.189	N	3.379e-05	Hus1	Hus1 homolog (S. pombe)
10464425	4.162e-07	0.004214	0.1222	0.01559	0.8653	0.0026	0.0001422	-1.117	-1.266	-1.717	-1.171	-1.615	-1.49	1.021	N	1.512e-08	Grk5	G protein-coupled receptor kinase 5
10511333	0.2568	0.009809	0.00124	0.0007822	0.006934	0.3647	0.07912	1.225	1.067	1.078	1.278	1.128	1.342	1.228	N	1.499e-07	Plag1	pleiomorphic adenoma gene 1
10404059	2.991e-07	0.001185	0.2617	0.8588	0.06022	0.0007773	0.001046	-1.049	-1.272	-1.614	-1.006	-1.214	-1.432	1.123	N	1.006e-10	Hist1h1c	histone cluster 1, H1c
10603087	6.676e-09	0.003491	0.9365	0.008984	0.5665	0.001038	0.01163	-1.012	-1.347	-1.533	-1.316	-1.167	-1.389	-1.035	N	5.44e-11	Pir	pirin
10438272	9.561e-06	0.001786	0.3334	0.05734	0.001057	0.001152	0.5999	1.074	1.493	1.717	1.159	1.038	1.588	1.437	N	5.125e-11	Prodh	proline dehydrogenase
10607933	6.728e-05	0.001541	0.02356	0.008997	0.1948	0.002267	0.02213	1.165	1.186	1.31	1.117	1.128	1.263	1.135	N	4.12e-09	Hccs	holocytochrome c synthetase
10431697	2.059e-07	0.9422	0.1782	0.005963	0.0005339	0.1012	0.0003681	1.348	1.178	1.699	1.41	1.554	-1.03	1.513	N	4.134e-05	Abcd2	ATP-binding cassette, sub-family D (ALD), member 2
10455961	0.0003716	0.008906	0.03606	0.9471	0.5468	0.003608	0.002031	-1.446	-1.515	-2.021	-1.28	-1.328	-1.792	1.001	N	2.348e-05	Iigp1	interferon inducible GTPase 1
10479736	3.187e-06	0.04352	0.006676	0.1802	5.653e-05	0.1087	0.009767	1.21	1.098	1.506	1.105	1.371	1.208	1.286	N	5.125e-11	Polr3k	polymerase (RNA) III (DNA directed) polypeptide K
10544941	1.578e-09	0.004878	0.1788	0.09994	0.005793	0.04379	0.008051	1.12	1.214	1.4	1.061	1.18	1.265	1.239	N	4.245e-09	Pde1c	phosphodiesterase 1C
10520622	8.694e-09	0.423	0.4122	0.001507	1.977e-05	0.7712	4.887e-07	-1.168	-1.024	-2.301	-1.647	-2.158	1.094	-1.602	N	2.966e-12	Abhd1	abhydrolase domain containing 1
10566934	4.39e-06	0.05563	0.3634	0.4059	0.0001223	0.003821	0.0002125	1.157	1.516	1.825	1.272	1.764	1.31	1.797	N	1.345e-10	Lyve1	lymphatic vessel endothelial hyaluronan receptor 1
10436500	7.125e-05	0.2332	0.008673	0.0001495	0.1745	0.2189	0.007758	1.212	1.082	1.41	1.16	1.178	1.205	1.104	N	1.532e-06	Gbe1	glucan (1,4-alpha-), branching enzyme 1
10374560	4.353e-05	1.291e-05	0.5493	0.01526	0.6023	0.005188	0.0002659	-1.03	-1.185	-1.433	-1.162	-1.264	-1.371	1.032	N	1.023e-11	Zrsr1	zinc finger (CCCH type), RNA binding motif and serine/arginine rich 1
10530819	5.538e-09	0.000686	0.01284	0.002843	0.1969	0.03036	0.000975	1.317	1.144	1.421	1.114	1.133	1.491	1.043	N	5.125e-11	Hopx	HOP homeobox
10548563	3.507e-09	0.07209	0.7153	0.001922	0.9989	0.00543	0.0008588	-1.022	-1.273	-1.702	-1.194	-1.265	-1.261	-1.006	N	1.225e-10	Ptp4a1	protein tyrosine phosphatase 4a1
10354389	0.004325	0.002465	0.5431	0.001004	0.3814	0.001888	0.07291	-1.053	-1.234	-1.194	-1.205	-1.116	-1.375	1.096	N	6.275e-06	Slc39a10	solute carrier family 39 (zinc transporter), member 10
10378774	0.004321	3.896e-05	0.008957	0.00148	0.02648	0.1113	0.01597	1.202	1.093	1.261	1.234	1.228	1.338	1.175	N	1.072e-10	Timm22	translocase of inner mitochondrial membrane 22 homolog (yeast)
10457888	7.847e-05	4.283e-05	7.416e-05	0.1526	0.02341	0.02194	0.00504	1.247	1.096	1.316	1.08	1.236	1.389	1.134	N	1.713e-13	5730494M16Rik	RIKEN cDNA 5730494M16 gene
10390780	0.001063	0.001659	0.001225	0.006664	0.2168	0.1274	0.01899	1.21	1.097	1.343	1.138	1.201	1.403	1.071	N	8.211e-09	Krt222	keratin 222
10502329	0.004703	0.006031	0.001633	0.0002795	0.6915	0.07943	0.1396	1.178	1.094	1.172	1.19	1.096	1.134	-1.016	N	0.0002239	Cisd2	CDGSH iron sulfur domain 2
10535458	2.064e-05	0.1066	0.0003535	0.1191	0.001368	0.0003418	0.07051	1.23	1.199	1.181	1.082	1.104	1.188	1.25	N	4.592e-08	Zdhhc4	zinc finger, DHHC domain containing 4
10345065	0.0003317	0.002847	0.448	0.005952	1.135e-06	0.05633	0.01274	1.071	1.333	1.679	1.351	1.538	1.62	1.592	N	9.139e-11	Gsta3	glutathione S-transferase, alpha 3
10490989	7.193e-06	0.006917	0.3151	0.009946	0.1609	0.3372	0.002489	-1.119	-1.096	-1.504	-1.249	-1.256	-1.27	1.067	N	3.08e-07	Cp	ceruloplasmin
10606315	0.005	0.2337	0.004695	0.6624	0.004449	0.6195	0.006547	1.154	1.028	1.131	1.062	1.217	1.136	1.168	N	0.0002412	Taf9b	TAF9B RNA polymerase II, TATA box binding protein (TBP)-associated factor
10521907	7.043e-10	4.629e-05	0.003214	0.1799	0.2707	0.03805	0.004226	1.246	1.175	1.362	1.08	1.218	1.525	1.066	N	4.529e-11	1810013D10Rik	RIKEN cDNA 1810013D10 gene
10535841	8.896e-07	0.0004597	0.4805	0.0005535	0.003046	0.06861	0.02332	1.061	1.232	1.604	1.332	1.206	1.618	1.29	N	8.022e-11	Slc46a3	solute carrier family 46, member 3
10548817	2.13e-06	0.02814	0.8282	0.00702	0.04843	0.003293	0.0002246	1.019	-1.289	-1.455	-1.314	-1.39	-1.225	-1.265	N	1.841e-08	Plbd1	phospholipase B domain containing 1
10417538	0.0005591	0.0002009	0.008029	0.005604	0.09907	0.1989	0.106	1.189	1.074	1.21	1.143	1.135	1.281	1.137	N	1.777e-07	Pdhb	pyruvate dehydrogenase (lipoamide) beta
10449608	0.0001184	0.0005395	0.09239	0.001068	0.06271	0.004233	0.09885	1.163	1.206	1.625	1.203	1.109	1.31	1.121	N	2.057e-10	Mdga1	MAM domain containing glycosylphosphatidylinositol anchor 1
10401138	0.0003938	0.0002356	0.0003781	0.1103	0.1588	0.00735	0.05912	1.224	1.1	1.28	1.083	1.132	1.387	1.132	N	1.277e-08	Atp6v1d	ATPase, H+ transporting, lysosomal V1 subunit D
10530733	4.437e-08	3.856e-06	0.2037	0.05269	0.6723	0.001382	0.004182	1.069	-1.15	-1.464	-1.111	-1.144	-1.45	1.057	N	2.429e-09	Clock	circadian locomotor output cycles kaput
10484431	1.181e-05	0.0001301	0.01305	0.001557	0.709	0.008347	0.0223	1.225	1.207	1.807	1.232	1.215	1.508	1.074	N	8.022e-11	Tmx2	thioredoxin-related transmembrane protein 2
10532989	0.00482	3.15e-05	0.001527	0.003177	0.8879	0.3177	0.01121	1.106	1.066	1.121	1.09	1.157	1.278	1.041	N	1.482e-05	Gatc	glutamyl-tRNA(Gln) amidotransferase, subunit C homolog (bacterial)
10442596	0.0004763	0.00351	0.7709	0.8922	0.5921	0.002446	0.0009669	1.028	1.26	1.272	-1.004	1.183	1.241	1.06	N	5.575e-05	Msrb1	methionine sulfoxide reductase B1
10567043	1.903e-07	0.0355	0.0443	0.00665	0.39	0.003184	0.0006736	1.117	-1.199	-1.434	-1.202	-1.277	-1.207	-1.057	N	3.407e-07	Rras2	related RAS viral (r-ras) oncogene homolog 2
10456383	0.001218	0.08026	0.232	0.04511	0.006872	0.002273	1.05e-07	1.068	-1.276	-1.242	-1.151	-1.567	-1.131	-1.132	N	1.119e-10	Impa2	inositol (myo)-1(or 4)-monophosphatase 2
10385572	1.193e-06	0.5222	0.04129	0.0005085	0.2807	0.007138	3.369e-06	-1.215	-1.242	-1.674	-1.379	-1.84	-1.071	-1.065	N	3.233e-11	Sqstm1	sequestosome 1
10427083	2.587e-05	0.5701	0.04924	0.001288	0.334	0.0003412	6.04e-06	-1.093	-1.127	-1.29	-1.111	-1.388	-1.028	-1.051	N	1.057e-09	Eif4b	eukaryotic translation initiation factor 4B
10497390	0.0002927	0.5123	0.00786	0.005015	0.07478	0.08009	0.002969	1.192	1.094	1.314	1.116	1.279	1.048	1.23	N	2.088e-06	Armc1	armadillo repeat containing 1
10450646	0.0001068	0.004767	0.003177	0.004095	0.1058	0.05321	0.03332	1.26	1.119	1.376	1.18	1.247	1.268	1.124	N	1.948e-09	Rbx1	ring-box 1
10587419	0.0001803	0.05862	0.008237	0.0007318	0.6745	0.001718	0.02215	-1.143	-1.15	-1.188	-1.123	-1.106	-1.167	-1.024	N	6.539e-08	Senp6	SUMO/sentrin specific peptidase 6
10494643	0.7907	0.000107	0.1259	0.0001669	0.9209	0.006249	0.005624	1.458	1.405	-1.049	1.376	1.215	1.353	1.029	N	0.0002655	Hmgcs2	3-hydroxy-3-methylglutaryl-Coenzyme A synthase 2
10493259	0.002169	0.8563	0.02834	0.00282	0.03248	0.00288	0.0002279	1.078	1.077	1.217	1.112	1.184	1.016	1.076	N	8.146e-08	Ssr2	signal sequence receptor, beta
10465336	0.0001087	0.0001775	0.00272	0.04958	0.5367	0.0131	0.009569	1.169	1.146	1.217	1.114	1.201	1.396	1.028	N	2.939e-10	Mrpl49	mitochondrial ribosomal protein L49
10411853	0.005995	0.005136	0.001438	0.001914	0.5527	0.09195	0.2629	-1.166	-1.137	-1.11	-1.12	-1.054	-1.221	1.027	N	4.616e-07	Erbb2ip	Erbb2 interacting protein
10398751	3.074e-06	8.854e-05	0.07454	0.0206	0.0003075	0.01535	0.007567	1.132	1.193	1.423	1.101	1.196	1.403	1.262	N	3.697e-14	Zfyve21	zinc finger, FYVE domain containing 21
10575917	1.091e-05	0.0001381	0.5978	0.07845	0.6889	0.001475	2.353e-05	1.037	1.305	2.12	1.11	1.28	1.506	1.054	N	9.447e-13	Wfdc1	WAP four-disulfide core domain 1
10544148	9.862e-05	0.004158	0.1907	0.02678	0.7831	0.004025	0.006691	-1.06	-1.138	-1.271	-1.091	-1.16	-1.214	1.024	N	3.21e-08	Jhdm1d	jumonji C domain-containing histone demethylase 1 homolog D (S. cerevisiae)
10591869	8.669e-06	0.3939	0.007454	0.02055	0.5538	0.009579	0.003921	-1.126	-1.123	-1.271	-1.129	-1.236	-1.048	-1.026	N	1.188e-07	Herpud2	HERPUD family member 2
10425293	0.009539	0.006607	0.08501	0.006387	0.5965	0.133	0.003885	1.14	1.087	1.214	1.178	1.241	1.175	1.041	N	6.624e-06	Cby1	chibby homolog 1 (Drosophila)
10434094	3.316e-06	0.01309	0.1158	0.001717	0.707	0.009879	0.0004109	-1.096	-1.127	-1.357	-1.18	-1.222	-1.149	1.057	N	5.738e-08	Klhl22	kelch-like 22 (Drosophila)
10587194	3.481e-05	0.06259	0.008941	0.000557	0.1783	0.04237	0.009806	1.196	1.158	1.357	1.146	1.129	1.116	1.124	N	3.406e-08	Gnb5	guanine nucleotide binding protein (G protein), beta 5

## Sheet: Sheet1
Gene Symbol	Gene Title
Dtna	dystrobrevin alpha
Dhrs7c	dehydrogenase/reductase (SDR family) member 7C
Tfrc	transferrin receptor
Aox1	aldehyde oxidase 1
Tuba8	tubulin, alpha 8
Scd4	stearoyl-coenzyme A desaturase 4
2700029M09Rik	RIKEN cDNA 2700029M09 gene
Bhlhe41	basic helix-loop-helix family, member e41
Tuba4a	tubulin, alpha 4A
Rnase1	ribonuclease, RNase A family, 1 (pancreatic)
Cat	catalase
Slc31a1	solute carrier family 31, member 1
Mpv17	MpV17 mitochondrial inner membrane protein
Perp	PERP, TP53 apoptosis effector
Slc40a1	solute carrier family 40 (iron-regulated transporter), member 1
Calr3	calreticulin 3
Tubb6	tubulin, beta 6 class V
Ttll1	tubulin tyrosine ligase-like 1
Alas1	aminolevulinic acid synthase 1
Gclm	glutamate-cysteine ligase, modifier subunit
Pdss1	prenyl (solanesyl) diphosphate synthase, subunit 1
Prkag1	protein kinase, AMP-activated, gamma 1 non-catalytic subunit
Dnm1l	dynamin 1-like
Eif3f	eukaryotic translation initiation factor 3, subunit F
Tubb4b	tubulin, beta 4B class IVB
Abhd10	abhydrolase domain containing 10
Spryd7	SPRY domain containing 7
Cry1	cryptochrome 1 (photolyase-like)
Khdrbs3	KH domain containing, RNA binding, signal transduction associated 3
Zfp251	zinc finger protein 251
Fbxl22	F-box and leucine-rich repeat protein 22
Hus1	Hus1 homolog (S. pombe)
Grk5	G protein-coupled receptor kinase 5
Plag1	pleiomorphic adenoma gene 1
Hist1h1c	histone cluster 1, H1c
Pir	pirin
Prodh	proline dehydrogenase
Hccs	holocytochrome c synthetase
Abcd2	ATP-binding cassette, sub-family D (ALD), member 2
Iigp1	interferon inducible GTPase 1
Polr3k	polymerase (RNA) III (DNA directed) polypeptide K
Pde1c	phosphodiesterase 1C
Abhd1	abhydrolase domain containing 1
Lyve1	lymphatic vessel endothelial hyaluronan receptor 1
Gbe1	glucan (1,4-alpha-), branching enzyme 1
Zrsr1	zinc finger (CCCH type), RNA binding motif and serine/arginine rich 1
Chrna2	cholinergic receptor, nicotinic, alpha polypeptide 2 (neuronal)
Hopx	HOP homeobox
Retsat	retinol saturase (all trans retinol 13,14 reductase)
Ptp4a1	protein tyrosine phosphatase 4a1
Slc39a10	solute carrier family 39 (zinc transporter), member 10
Timm22	translocase of inner mitochondrial membrane 22 homolog (yeast)
5730494M16Rik	RIKEN cDNA 5730494M16 gene
Krt222	keratin 222
Cisd2	CDGSH iron sulfur domain 2
Zdhhc4	zinc finger, DHHC domain containing 4
Gsta3	glutathione S-transferase, alpha 3
Cp	ceruloplasmin
Taf9b	TAF9B RNA polymerase II, TATA box binding protein (TBP)-associated factor
1810013D10Rik	RIKEN cDNA 1810013D10 gene
Slc46a3	solute carrier family 46, member 3
Plbd1	phospholipase B domain containing 1
Pdhb	pyruvate dehydrogenase (lipoamide) beta
Mdga1	MAM domain containing glycosylphosphatidylinositol anchor 1
Atp6v1d	ATPase, H+ transporting, lysosomal V1 subunit D
Clock	circadian locomotor output cycles kaput
Tmx2	thioredoxin-related transmembrane protein 2
Gatc	glutamyl-tRNA(Gln) amidotransferase, subunit C homolog (bacterial)
Msrb1	methionine sulfoxide reductase B1
Rras2	related RAS viral (r-ras) oncogene homolog 2
Impa2	inositol (myo)-1(or 4)-monophosphatase 2
Sqstm1	sequestosome 1
Eif4b	eukaryotic translation initiation factor 4B
Armc1	armadillo repeat containing 1
Rbx1	ring-box 1
Senp6	SUMO/sentrin specific peptidase 6
Hmgcs2	3-hydroxy-3-methylglutaryl-Coenzyme A synthase 2
Ssr2	signal sequence receptor, beta
Mrpl49	mitochondrial ribosomal protein L49
Erbb2ip	Erbb2 interacting protein
Zfyve21	zinc finger, FYVE domain containing 21
Wfdc1	WAP four-disulfide core domain 1
Jhdm1d	jumonji C domain-containing histone demethylase 1 homolog D (S. cerevisiae)
Herpud2	HERPUD family member 2
Cby1	chibby homolog 1 (Drosophila)
Klhl22	kelch-like 22 (Drosophila)
Gnb5	guanine nucleotide binding protein (G protein), beta 5
