# Supplementary material for: Identification of tissue‐specific transcriptional markers of caloric restriction in the mouse and their use to evaluate caloric restriction mimetics
Source: Aging Cell. 2017 May 26;16(4):750–60. doi: 10.1111/acel.12608 (PMC5506434; doi:10.1111/acel.12608)
Supplement: Supplementary file 3 — Table S2 List of genes changed (P < 0.01) by CR in at least 5/7 mouse strains in gastrocnemius muscle. [file ACEL-16-750-s003.xlsx]

## Sheet: Gastroc 5-7 p01
probeset	pv-129	pv-B6	pv-Balb	pv-C3H	pv-CBA	pv-DBA	pv-F1	FC 129	FC B6	FC Balb	FC C3H	FC CBA	FC DBA	FC F1	PCR	ANOVA qv	Gene Symbol	Gene Title
10537851	0.0001104	0.0002529	0.0001659	3.156e-05	0.003734	4.54e-06	0.001823	1.517	1.802	1.417	1.319	1.353	1.297	1.311	Y	1.125e-20	Cntnap2	contactin associated protein-like 2
10512279	4.942e-05	2.112e-05	0.1914	1.119e-06	2.03e-08	7.141e-08	9.861e-06	1.175	2.248	1.987	1.637	1.872	2.021	2.024	Y	6.422e-29	Cntfr	ciliary neurotrophic factor receptor
10485466	4.637e-07	1.82e-05	0.1324	2.094e-06	0.003589	1.335e-06	5.395e-07	-1.171	-1.451	-1.587	-1.386	-1.477	-1.423	-1.285	Y	2.553e-22	Cat	catalase
10367600	4.588e-05	2.114e-07	0.004098	0.001509	0.007576	0.03247	1.708e-05	1.25	1.174	1.383	1.195	1.452	1.557	1.25	Y	1.839e-18	Esr1	estrogen receptor 1 (alpha)
10501098	1.388e-05	3.486e-07	0.1721	0.0001314	0.0001647	0.0007221	3.905e-05	1.121	1.326	1.46	1.313	1.356	1.621	1.396	Y	2.552e-20	Kcnc4	potassium voltage gated channel, Shaw-related subfamily, member 4
10416071	1.846e-05	0.005895	0.4511	0.0001763	0.0003882	0.0006767	0.0002147	-1.066	-1.324	-1.286	-1.283	-1.306	-1.324	-1.402	Y	1.744e-14	Chrna2	cholinergic receptor, nicotinic, alpha polypeptide 2 (neuronal)
10397145	2.344e-11	5.496e-06	0.04264	0.0003579	0.01501	2.236e-06	1.423e-09	-1.654	-2.335	-3.366	-1.861	-2.862	-2.726	-1.626	Y	5.892e-25	Acot2	acyl-CoA thioesterase 2
10575867	8.013e-07	1.755e-07	0.3631	8.512e-05	0.2062	0.0014	1.528e-05	1.102	-1.334	-1.679	-1.481	-1.648	-1.952	-1.101	Y	9.469e-17	Mlycd	malonyl-CoA decarboxylase
10485982	0.001085	3.722e-06	0.1716	0.0007052	1.396e-07	0.2526	3.507e-07	1.846	1.174	2.072	2.64	5.009	3.144	2.854	Y	9.749e-19	Actc1	actin, alpha, cardiac muscle 1
10362073	0.001006	3.189e-05	0.01657	0.09781	0.0008284	1.433e-05	8.799e-05	1.134	1.456	1.496	1.081	1.312	1.512	1.367	Y	3.813e-16	Sgk1	serum/glucocorticoid regulated kinase 1
10433472	0.0003462	0.0001337	0.006424	3.179e-06	0.002532	3.816e-06	0.00398	-1.163	-1.258	-1.233	-1.203	-1.19	-1.208	-1.194	N	1.299e-17	1810013L24Rik	RIKEN cDNA 1810013L24 gene
10438178	0.0003153	4.822e-05	0.001007	0.001077	0.004264	0.002376	0.001269	-1.217	-1.225	-1.163	-1.259	-1.2	-1.287	-1.155	N	1.097e-16	4930451C15Rik	RIKEN cDNA 4930451C15 gene
10429621	0.001227	0.0009543	0.006744	0.002605	0.002022	0.001674	0.001151	1.162	1.329	1.319	1.154	1.281	1.456	1.378	N	8.131e-15	Mafa	v-maf musculoaponeurotic fibrosarcoma oncogene family, protein A (avian)
10349319	0.0004981	0.0006606	0.002073	2.042e-05	0.003596	0.0007588	0.003733	-1.138	-1.159	-1.226	-1.252	-1.265	-1.205	-1.133	N	4.766e-16	Sctr	secretin receptor
10507908	8.492e-07	5.466e-05	0.06812	2.211e-06	0.0002409	7.992e-06	3.653e-06	-1.229	-1.533	-1.481	-1.353	-1.557	-1.378	-1.148	N	7.545e-21	Fhl3	four and a half LIM domains 3
10592251	1.596e-06	1.199e-05	0.01796	4.032e-07	9.644e-05	9.193e-05	2.841e-07	1.292	1.478	1.635	1.52	1.804	1.521	1.502	N	5.624e-26	Pknox2	Pbx/knotted 1 homeobox 2
10589685	3.069e-08	1.592e-05	0.1296	6.033e-07	0.0004741	0.001225	3.483e-06	-1.236	-1.329	-1.844	-1.414	-1.458	-1.468	-1.413	N	2.613e-18	Lrrc2	leucine rich repeat containing 2
10578829	1.016e-05	4.136e-07	0.3465	2.172e-05	0.0003184	0.005638	4.35e-06	1.164	1.205	1.476	1.313	1.58	1.884	1.535	N	3.802e-17	Palld	palladin, cytoskeletal associated protein
10471555	3.82e-05	2.136e-09	0.348	1.762e-05	2.194e-05	0.0001151	3.347e-08	1.153	1.449	2.217	1.517	1.713	2.062	1.305	N	1.11e-23	Angptl2	angiopoietin-like 2
10435075	0.0001267	0.00586	0.1001	1.807e-05	8.697e-07	8.176e-06	8.656e-06	1.65	1.864	2.342	2	2.223	1.349	1.82	N	1.48e-17	Tfrc	transferrin receptor
10433163	0.00114	0.01289	0.004525	6.128e-06	7.894e-07	4.106e-05	3.587e-06	1.288	1.425	1.259	1.588	1.598	1.263	1.395	N	8.354e-22	Ppp1r1a	protein phosphatase 1, regulatory (inhibitor) subunit 1A
10423333	1.904e-07	1.241e-05	0.1186	0.002508	0.001793	0.0006653	1.004e-06	-1.161	-1.401	-1.652	-1.257	-1.448	-1.493	-1.264	N	2.633e-20	Fam134b	family with sequence similarity 134, member B
10571797	2.969e-05	1.759e-08	0.4176	0.0003214	3.069e-05	1.024e-06	0.009667	-1.068	-1.203	-1.294	-1.158	-1.168	-1.477	-1.188	N	1.48e-17	Asb5	ankyrin repeat and SOCs box-containing 5
10378114	1.919e-05	9.032e-06	0.4255	0.001476	0.006229	1.03e-06	0.0002772	-1.041	-1.222	-1.336	-1.154	-1.22	-1.309	-1.145	N	8.266e-18	Ube2g1	ubiquitin-conjugating enzyme E2G 1
10348493	4.461e-05	5.589e-06	0.01211	0.00344	0.003879	0.0007005	8.876e-05	1.277	1.247	1.411	1.198	1.398	1.572	1.333	N	1.48e-17	Lrrfip1	leucine rich repeat (in FLII) interacting protein 1
10416082	0.000243	1.092e-06	0.1693	0.001048	0.003469	1.047e-05	5.125e-05	1.235	1.262	1.539	1.199	1.374	1.492	1.208	N	3.639e-15	Trim35	tripartite motif-containing 35
10457614	0.0006372	2.804e-07	0.07974	0.0007185	0.002282	6.027e-06	0.0001776	1.366	1.75	1.653	1.327	1.773	1.812	1.323	N	1.839e-18	Aqp4	aquaporin 4
10481574	2.519e-05	7.031e-06	0.3628	0.0001647	0.004951	0.002018	0.0009449	1.14	1.412	2.038	1.339	1.441	1.777	1.222	N	1.523e-16	Fam78a	family with sequence similarity 78, member A
10377245	0.00447	0.5449	0.006989	1.392e-05	3.965e-07	6.631e-06	4.981e-05	1.402	1.426	1.359	1.295	1.428	-1.028	1.443	N	6.204e-17	Dhrs7c	dehydrogenase/reductase (SDR family) member 7C
10484431	1.76e-05	0.003144	0.03665	5.312e-05	4.82e-05	5.126e-05	1.396e-07	1.334	1.399	1.849	1.34	1.603	1.248	1.449	N	2.633e-20	Tmx2	thioredoxin-related transmembrane protein 2
10511062	0.001971	0.002368	0.4362	2.774e-05	3.106e-07	4.556e-06	0.0002719	1.111	1.446	1.324	1.275	1.306	1.305	1.462	N	1.649e-16	Tmem52	transmembrane protein 52
10517213	8.119e-06	0.0001071	0.01157	0.0001085	0.004558	0.000198	1.024e-05	-1.413	-1.47	-1.647	-1.462	-1.624	-1.513	-1.197	N	5.096e-19	Cnksr1	connector enhancer of kinase suppressor of Ras 1
10556381	5.614e-05	0.0002632	0.01623	0.001764	7.351e-05	0.0007906	8.326e-06	1.279	1.477	1.457	1.247	1.608	1.53	1.498	N	2.613e-18	Mical2	microtubule associated monoxygenase, calponin and LIM domain containing 2
10530059	3.732e-06	3.361e-05	0.9316	0.005444	0.004821	0.001082	7.192e-05	-1.002	1.206	1.466	1.229	1.393	1.436	1.267	N	3.683e-16	Sel1l3	sel-1 suppressor of lin-12-like 3 (C. elegans)
10349383	0.002903	8.061e-06	0.6362	3.716e-05	0.002173	0.008931	2.416e-05	-1.072	-1.248	-1.325	-1.58	-1.637	-1.628	-1.192	N	8.436e-16	Slc35f5	solute carrier family 35, member F5
10575917	1.542e-05	0.1472	0.0005607	0.0003429	0.0005911	9.335e-06	0.0005593	1.3	1.366	1.394	1.164	1.289	1.118	1.27	N	4.642e-17	Wfdc1	WAP four-disulfide core domain 1
10350594	8.058e-06	0.002753	0.06404	1.828e-05	0.0006056	0.0006453	0.001365	-1.149	-1.203	-1.411	-1.282	-1.235	-1.222	-1.233	N	2.09e-15	Ivns1abp	influenza virus NS1A binding protein
10534667	8.231e-07	0.004718	0.1378	0.0007758	0.004507	0.008772	0.001044	-1.174	-1.264	-1.841	-1.253	-1.489	-1.396	-1.411	N	7.27e-16	Serpine1	serine (or cysteine) peptidase inhibitor, clade E, member 1
10535502	0.0001526	0.006123	0.02113	0.001428	0.0001794	1.2e-05	8.675e-05	1.294	1.558	1.711	1.251	1.372	1.261	1.47	N	1.104e-18	Aimp2	aminoacyl tRNA synthetase complex-interacting multifunctional protein 2
10389795	2.685e-06	0.001414	0.9403	0.0003037	0.000694	0.007522	0.0006923	1.021	1.283	2.005	1.448	1.645	1.681	1.513	N	1.736e-14	Stxbp4	syntaxin binding protein 4
10451943	9.295e-05	0.0004119	0.8469	0.0002063	0.002005	0.0002522	3.828e-06	1.02	-1.444	-1.453	-1.475	-1.641	-1.787	-1.357	N	2.489e-17	Plin5	perilipin 5
10535841	6.712e-07	0.0001112	0.006409	0.09782	0.002139	0.001941	0.0007378	1.207	1.301	1.501	1.142	1.358	1.358	1.22	N	5.799e-16	Slc46a3	solute carrier family 46, member 3
10443009	4.151e-06	0.0003564	0.3416	0.000468	3.582e-05	0.0004569	0.0002135	1.103	1.228	1.408	1.201	1.229	1.177	1.228	N	2.668e-15	Ergic1	endoplasmic reticulum-golgi intermediate compartment (ERGIC) 1
10564290	0.002898	1.759e-05	0.2015	0.001678	0.0008278	4.657e-05	0.003056	1.074	1.246	1.205	1.111	1.23	1.474	1.357	N	3.674e-15	Klf13	Kruppel-like factor 13
10567072	4.376e-06	0.0004326	0.0137	0.005969	0.008659	0.0003328	0.004349	-1.109	-1.151	-1.254	-1.149	-1.205	-1.332	-1.164	N	7.726e-14	Psma1	proteasome (prosome, macropain) subunit, alpha type 1
10532984	4.307e-05	0.002594	0.4854	0.0004044	0.0002253	0.0005805	5.594e-05	-1.057	1.437	1.467	1.241	1.347	1.332	1.25	N	2.638e-14	Dynll1	dynein light chain LC8-type 1
10577164	0.001961	5.007e-05	0.2701	0.008479	0.002966	0.007448	0.002823	1.084	1.133	1.249	1.1	1.204	1.197	1.155	N	5.274e-11	Gas6	growth arrest specific 6
10532944	3.768e-05	0.0003159	0.3416	6.137e-05	0.0003793	0.0005868	0.0004069	1.088	1.235	1.405	1.17	1.319	1.425	1.311	N	4.642e-17	Mlec	malectin
10511069	0.001562	0.00034	0.1038	0.001519	0.00665	0.005429	0.0004517	1.098	1.122	1.245	1.082	1.162	1.198	1.106	N	1.019e-12	Gnb1	guanine nucleotide binding protein (G protein), beta 1
10431697	0.000262	0.0002864	0.1336	0.004664	0.004779	0.002153	0.0005603	1.174	1.25	1.389	1.189	1.284	1.366	1.254	N	9.865e-14	Abcd2	ATP-binding cassette, sub-family D (ALD), member 2
10567355	0.005326	0.002281	0.3606	0.00399	0.0003925	0.001086	0.001433	1.129	1.32	1.247	1.183	1.21	1.229	1.32	N	4.371e-10	Gprc5b	G protein-coupled receptor, family C, group 5, member B
10350113	0.007239	0.003176	9.446e-05	0.008263	0.008024	0.0006551	0.1692	-1.206	-1.172	-1.137	-1.156	-1.075	-1.121	-1.126	N	1.843e-11	Arl8a	ADP-ribosylation factor-like 8A
10523255	0.006399	0.00112	0.04403	0.0002687	0.0002806	0.0001188	9.918e-05	1.255	1.261	1.228	1.206	1.279	1.226	1.275	N	7.046e-15	Stbd1	starch binding domain 1
10397148	0.0001496	0.0003615	0.107	0.003371	0.007519	0.004862	0.0005968	-1.224	-1.634	-1.665	-1.296	-1.41	-1.677	-1.297	N	2.793e-15	Acot1	acyl-CoA thioesterase 1
10384398	0.0306	0.0001092	0.0003092	0.001206	0.0002552	0.0001146	0.004442	1.195	1.199	1.114	1.215	1.251	1.346	1.289	N	2.978e-16	Grb10	growth factor receptor bound protein 10
10363178	0.0002212	0.0008168	0.01964	0.004624	0.0005739	0.0009987	5.255e-05	-1.102	-1.205	-1.228	-1.194	-1.209	-1.259	-1.122	N	1.691e-15	Npm1	nucleophosmin 1
10346607	0.0008256	0.005913	0.03293	0.005806	0.007342	0.000101	0.0009589	-1.178	-1.458	-1.492	-1.283	-1.438	-1.269	-1.257	N	1.454e-13	Fzd7	frizzled homolog 7 (Drosophila)
10462281	3.444e-06	6.749e-05	0.09539	0.003924	0.2095	8.225e-07	6.573e-06	-1.141	-1.429	-1.404	-1.231	-1.454	-1.43	-1.077	N	6.574e-18	Vldlr	very low density lipoprotein receptor
10500133	5.944e-06	1.231e-07	0.2216	0.0002287	0.03072	2.229e-05	1.327e-05	-1.127	-1.467	-1.38	-1.308	-1.338	-1.527	-1.151	N	1.962e-18	Prune	prune homolog (Drosophila)
10382300	4.925e-05	2.081e-05	0.05604	4.334e-06	0.00143	0.03894	1.754e-05	1.261	1.231	1.601	1.443	1.686	1.495	1.233	N	5.095e-17	Map2k6	mitogen-activated protein kinase kinase 6
10526133	1.396e-05	2.405e-05	0.3773	0.0005232	0.2286	3.397e-06	1.299e-05	-1.061	-1.239	-1.261	-1.24	-1.301	-1.395	-1.062	N	6.058e-17	Rabgef1	RAB guanine nucleotide exchange factor (GEF) 1
10591869	3.488e-05	3.824e-05	0.6926	0.005172	0.374	0.001302	2.75e-05	-1.023	-1.156	-1.275	-1.168	-1.211	-1.228	-1.036	N	7.781e-13	Herpud2	HERPUD family member 2
10605874	1.812e-06	8.082e-07	0.2927	0.0009853	0.04066	0.0001236	3.023e-05	-1.246	-1.726	-2.517	-1.66	-2.127	-3.152	-1.13	N	1.257e-23	Eda2r	ectodysplasin A2 receptor
10390542	0.0004793	4.87e-06	0.178	0.02218	1.118e-05	0.0002314	1.682e-05	1.167	1.3	1.36	1.14	1.34	1.351	1.304	N	1.135e-16	Cacnb1	calcium channel, voltage-dependent, beta 1 subunit
10454254	2.458e-05	0.02109	0.01408	8.096e-05	0.0002642	1.953e-06	4.094e-05	1.197	1.329	1.346	1.212	1.355	1.098	1.285	N	1.339e-19	Dtna	dystrobrevin alpha
10438517	5.991e-05	0.009012	0.01641	3.892e-06	0.003083	0.002906	0.1064	-1.194	1.177	1.275	1.245	1.122	1.266	1.271	N	2.501e-08	Alg3	asparagine-linked glycosylation 3 (alpha-1,3-mannosyltransferase)
10539143	4.336e-05	2.124e-05	0.6511	0.0001847	0.06612	0.0004438	0.004831	-1.052	-1.359	-1.436	-1.382	-1.309	-1.749	-1.206	N	1.018e-12	Retsat	retinol saturase (all trans retinol 13,14 reductase)
10393936	0.6397	1.946e-05	0.002826	0.009285	0.6165	2.17e-05	0.001441	-1.653	-1.586	-1.037	-1.254	-1.399	-1.606	-1.043	N	9.231e-11	Cbr2	carbonyl reductase 2
10455299	0.000196	1.258e-08	0.01275	0.0004798	0.03576	6.189e-06	5.655e-05	1.309	1.65	1.753	1.424	1.53	2.199	1.188	N	7.114e-23	Sh3rf2	SH3 domain containing ring finger 2
10500069	4.315e-05	1.167e-05	0.2805	0.0004951	0.1434	4.042e-05	0.0008774	-1.122	-1.407	-1.339	-1.324	-1.336	-1.579	-1.121	N	2.077e-14	Pip5k1a	phosphatidylinositol-4-phosphate 5-kinase, type 1 alpha
10426812	0.002681	6.407e-05	0.03664	0.01262	5.356e-05	2.113e-05	0.0003766	1.237	1.272	1.226	1.107	1.177	1.305	1.267	N	9.805e-16	Gpd1	glycerol-3-phosphate dehydrogenase 1 (soluble)
10406626	1.149e-05	0.7712	0.002343	0.0001743	0.001754	1.721e-05	0.1709	1.145	1.217	1.318	1.115	1.087	1.019	1.156	N	4.371e-12	Homer1	homer homolog 1 (Drosophila)
10385572	0.0002134	0.0001583	0.9122	5.294e-07	0.1532	0.0003074	5.673e-07	-1.015	-1.244	-1.307	-1.331	-1.345	-1.344	-1.07	N	2.858e-14	Sqstm1	sequestosome 1
10478875	1.662e-05	7.369e-05	0.03794	0.001071	0.07705	0.001153	0.00274	-1.125	-1.137	-1.214	-1.186	-1.175	-1.324	-1.082	N	2.365e-14	Rnf114	ring finger protein 114
10489355	8.207e-05	2.235e-05	0.08878	9.424e-05	0.001363	0.046	2.075e-05	1.12	1.099	1.328	1.182	1.225	1.389	1.28	N	1.062e-15	Jph2	junctophilin 2
10571162	2.819e-05	0.002466	0.01674	0.001532	0.3452	0.0011	8.232e-08	-1.15	-1.21	-1.33	-1.217	-1.307	-1.331	-1.045	N	5.172e-16	Eif4ebp1	eukaryotic translation initiation factor 4E binding protein 1
10395466	0.0001663	2.654e-05	0.1485	0.0003102	0.005925	0.2622	0.00203	1.148	1.055	1.352	1.206	1.414	1.4	1.32	N	4.941e-12	Dock4	dedicator of cytokinesis 4
10370999	0.004796	3.697e-06	0.3223	0.02785	0.004076	0.002253	0.0004847	1.071	1.241	1.264	1.154	1.149	1.213	1.217	N	5.893e-11	Lingo3	leucine rich repeat and Ig domain containing 3
10378497	0.00327	0.6222	0.0929	0.00969	3.537e-06	0.002205	0.0008498	-1.074	-1.082	-1.09	-1.081	-1.091	-1.02	-1.144	N	1.349e-09	Mnt	max binding protein
10417869	0.008862	1.488e-05	0.971	8.867e-05	0.3645	0.0002441	0.0004208	-1.015	-1.263	-1.157	-1.251	-1.342	-1.513	-1.054	N	6.738e-11	Anxa7	annexin A7
10526564	0.0002216	2.691e-05	0.9594	0.0001594	5.689e-05	0.06013	0.0005123	-1.004	1.135	1.505	1.222	1.375	1.407	1.499	N	2.228e-14	Ufsp1	UFM1-specific peptidase 1
10585091	0.05155	0.001759	0.005526	0.002711	0.01898	1.935e-05	0.0004242	1.135	1.21	1.092	1.139	1.146	-1.17	1.104	N	1.308e-07	Nhp2l1	NHP2 non-histone chromosome protein 2-like 1 (S. cerevisiae)
10435305	0.0002071	0.0002702	0.7018	9.264e-06	0.08358	0.000493	2.011e-06	1.037	-1.209	-1.395	-1.287	-1.48	-1.315	-1.104	N	4.235e-12	Itgb5	integrin beta 5
10357239	9.36e-06	9.147e-05	0.03665	2.178e-05	0.128	0.0001704	3.282e-05	-1.334	-1.389	-1.389	-1.334	-1.366	-1.719	-1.08	N	9.477e-17	Tmem37	transmembrane protein 37
10548563	2.812e-05	0.009708	0.1617	0.001463	0.0002545	0.03344	0.0003397	-1.093	-1.1	-1.238	-1.127	-1.222	-1.11	-1.243	N	5.535e-13	Ptp4a1	protein tyrosine phosphatase 4a1
10457888	1.842e-05	0.2281	0.0597	0.0002072	7.903e-05	0.000213	0.007856	1.228	1.458	1.48	1.233	1.205	1.078	1.311	N	7.248e-15	5730494M16Rik	RIKEN cDNA 5730494M16 gene
10529082	0.0008291	0.04977	0.02227	0.001664	0.007947	1.446e-06	0.001659	1.172	1.283	1.196	1.169	1.226	1.116	1.087	N	1.299e-13	Mpv17	MpV17 mitochondrial inner membrane protein
10582295	0.0009258	3.509e-06	0.385	0.0003065	0.3909	0.0003039	0.003768	-1.123	-1.434	-1.862	-1.567	-1.505	-2.128	-1.092	N	4.583e-13	Odc1	ornithine decarboxylase, structural 1
10364990	0.0001126	0.2458	0.1334	0.000662	0.001751	4.524e-05	4.475e-07	-1.074	-1.092	-1.151	-1.141	-1.172	-1.058	-1.084	N	8.288e-12	Eef2	eukaryotic translation elongation factor 2
10557575	0.0002038	0.4082	0.007308	4.612e-06	0.0003148	0.0271	0.0002998	1.151	1.058	1.17	1.123	1.156	1.041	1.179	N	6.543e-13	Mylpf	myosin light chain, phosphorylatable, fast skeletal muscle
10368713	0.0002211	2.645e-05	0.02666	0.0003836	0.01231	6.304e-05	0.001738	-1.197	-1.416	-1.204	-1.265	-1.196	-1.477	-1.207	N	1.827e-16	AI317395	expressed sequence AI317395
10557481	0.0001175	1.816e-07	0.1489	2.526e-05	0.2308	0.0004178	5.543e-05	-1.126	-1.163	-1.374	-1.273	-1.226	-1.377	-1.043	N	1.656e-16	Ypel3	yippee-like 3 (Drosophila)
10569344	0.002505	0.0001001	0.01236	0.3596	0.001978	0.0001389	2.819e-05	1.262	1.354	1.24	1.03	1.194	1.412	1.212	N	4.155e-15	Igf2	insulin-like growth factor 2
10360415	0.0001844	2.098e-08	0.03624	0.01237	0.0001103	0.0004895	0.00185	1.188	1.418	1.466	1.25	1.5	1.486	1.585	N	1.233e-18	Grem2	gremlin 2 homolog, cysteine knot superfamily (Xenopus laevis)
10375503	1.357e-06	0.00169	0.3567	0.1901	7.258e-05	0.0009079	0.0004176	1.127	1.399	1.927	1.178	1.542	1.35	1.456	N	3.628e-14	Trim7	tripartite motif-containing 7
10501222	9.617e-05	3.664e-06	0.06573	0.002701	0.01188	5.735e-05	0.008053	1.096	1.323	1.236	1.216	1.175	1.353	1.135	N	5.799e-16	Gstm2	glutathione S-transferase, mu 2
10443332	2.327e-06	0.0003682	0.0001661	0.02482	0.03456	0.007363	0.006823	1.176	1.133	1.235	1.101	1.2	1.372	1.16	N	1.354e-12	Ppard	peroxisome proliferator activator receptor delta
10537712	0.000857	0.9472	0.03075	0.0006568	0.002011	1.821e-06	0.0001769	1.139	1.335	1.148	1.176	1.25	-1	1.235	N	5.494e-13	Gstk1	glutathione S-transferase kappa 1
10432281	0.00133	0.1435	0.007858	0.2493	0.002091	1.72e-05	9.803e-05	1.146	1.222	1.15	1.047	1.197	-1.077	1.128	N	1.562e-09	Prkag1	protein kinase, AMP-activated, gamma 1 non-catalytic subunit
10350146	0.00914	1.571e-06	0.8558	0.0001571	0.7984	0.0006646	0.0001804	-1.034	-1.339	-1.209	-1.325	-1.382	-1.388	-1.016	N	1.012e-09	Phlda3	pleckstrin homology-like domain, family A, member 3
10546775	0.003623	9.87e-06	7.746e-05	0.004129	0.0189	0.01627	0.003323	-1.225	-1.09	-1.16	-1.118	-1.237	-1.465	-1.087	N	2.404e-15	Crbn	cereblon
10583008	0.09424	6.246e-06	0.0007286	1.002e-05	0.001159	0.004264	0.04398	-1.479	-1.522	-1.172	-1.622	-1.311	-2.001	-1.404	N	1.083e-14	Casp12	caspase 12
10571657	3.734e-07	0.0003692	0.5527	1.184e-05	0.06042	7.819e-05	6.551e-05	-1.048	-1.3	-1.472	-1.427	-1.382	-1.471	-1.17	N	2.787e-16	Acsl1	acyl-CoA synthetase long-chain family member 1
10409322	0.001369	0.6627	5.3e-05	0.6063	7.317e-05	0.002133	0.004416	1.26	1.201	1.198	1.026	1.131	-1.033	1.207	N	2.017e-09	Thoc3	THO complex 3
10482177	0.004532	0.001601	0.0007562	0.01333	0.003608	0.06483	0.000356	1.34	1.082	1.247	1.135	1.265	1.342	1.257	N	1.513e-12	Strbp	spermatid perinuclear RNA binding protein
10537463	0.01519	0.0002224	0.006293	0.02863	0.003876	0.0006325	0.0003915	1.154	1.162	1.15	1.101	1.284	1.225	1.145	N	3.992e-14	Agk	acylglycerol kinase
10592772	0.005298	0.001379	0.0687	0.07295	0.001505	7.27e-05	0.008256	-1.12	-1.204	-1.17	-1.091	-1.144	-1.182	-1.166	N	1.577e-11	Abcg4	ATP-binding cassette, sub-family G (WHITE), member 4
10374934	0.009236	0.002336	0.08934	0.0002623	0.1896	0.0003214	8.885e-05	-1.094	-1.213	-1.099	-1.15	-1.258	-1.2	-1.071	N	8.288e-12	Psme4	proteasome (prosome, macropain) activator subunit 4
10459241	0.0005786	0.002761	0.1243	0.02632	0.0006175	0.0009857	0.0001463	1.168	1.233	1.291	1.143	1.4	1.179	1.25	N	7.58e-13	Afap1l1	actin filament associated protein 1-like 1
10487945	0.005112	0.006161	0.6216	0.002115	0.1466	0.006392	7.568e-05	-1.052	-1.104	-1.261	-1.192	-1.236	-1.146	-1.06	N	7.45e-07	Gpcpd1	glycerophosphocholine phosphodiesterase GDE1 homolog (S. cerevisiae)
10600082	0.008029	0.139	0.6077	0.005225	0.003483	0.00015	0.005957	1.127	1.24	1.34	1.132	1.204	1.1	1.279	N	5.476e-08	Nsdhl	NAD(P) dependent steroid dehydrogenase-like
10416302	0.00171	0.003429	0.2487	0.1094	0.005708	0.001665	0.008577	1.1	1.333	1.496	1.128	1.226	1.346	1.33	N	1.469e-10	Hr	hairless
10556764	0.00277	0.1225	0.1221	0.001051	0.001956	0.0001294	0.007357	1.068	1.21	1.18	1.144	1.085	-1.078	1.162	N	1.298e-08	Ppp1cc	protein phosphatase 1, catalytic subunit, gamma isoform
10587150	0.00179	0.00224	0.006814	0.3434	0.002524	0.005247	0.0894	1.206	1.27	1.25	1.071	1.178	1.307	1.419	N	1.141e-09	Myo5c	myosin VC
10434869	0.005701	0.0005546	0.01551	0.01319	8.85e-05	0.0002348	0.0009788	1.147	1.16	1.124	1.075	1.27	1.262	1.228	N	3.328e-14	Ccdc50	coiled-coil domain containing 50
10562647	0.0004344	0.6785	0.3766	0.001029	0.00692	0.0006734	0.002831	-1.028	1.11	1.09	1.094	1.155	-1.013	1.127	N	1.706e-07	Rpl29	ribosomal protein L29
10468533	0.004083	0.005415	0.8849	0.0007941	0.2422	0.0002205	0.000528	-1.002	-1.317	-1.16	-1.21	-1.263	-1.233	-1.073	N	1.877e-09	Gpam	glycerol-3-phosphate acyltransferase, mitochondrial
10565609	0.2414	0.0004586	0.7925	0.006795	0.008109	0.0008125	6.516e-05	1.229	2.67	1.617	1.418	1.64	1.479	2.362	N	1.408e-08	Thrsp	thyroid hormone responsive
10414269	0.0001134	0.001153	0.9373	0.003798	0.0001938	0.0004031	0.03287	-1.003	-1.147	-1.268	-1.141	-1.12	-1.183	-1.152	N	1.349e-09	Bnip3	BCL2/adenovirus E1B interacting protein 3
10595900	0.00703	0.05787	0.02852	0.00372	0.0001687	0.0002751	0.001743	1.216	1.25	1.272	1.137	1.253	-1.184	1.255	N	6.668e-08	Mrps22	mitochondrial ribosomal protein S22
10542892	0.0002659	0.001124	0.4955	0.002495	0.02023	0.009313	0.0006343	1.057	1.116	1.321	1.194	1.269	1.233	1.198	N	3.663e-11	Nacc1	nucleus accumbens associated 1, BEN and BTB (POZ) domain containing
10606369	0.008354	0.0769	0.009033	1.086e-05	1.877e-05	0.02584	9.82e-05	1.261	1.191	1.31	1.329	1.324	1.139	1.337	N	1.274e-14	Itm2a	integral membrane protein 2A
10424909	0.003213	0.241	0.6301	0.0007073	0.007571	0.0003607	0.003107	1.045	1.207	1.208	1.168	1.185	1.04	1.193	N	8.414e-09	Hsf1	heat shock factor 1
10477644	0.0003226	0.001621	0.1636	0.0006205	0.2161	0.005032	0.0001673	1.093	1.134	1.287	1.248	1.231	1.212	1.076	N	1.577e-11	Trp53inp2	transformation related protein 53 inducible nuclear protein 2
10384423	0.004912	0.003187	0.8368	0.02386	8.373e-05	0.0003587	0.009807	1.007	1.113	1.127	1.074	1.092	1.096	1.139	N	3.886e-10	Cobl	cordon-bleu
10375820	0.00136	0.006475	0.0008776	0.01449	0.3461	0.0004666	0.008156	1.246	-1.147	-1.209	-1.153	-1.173	-1.192	-1.04	N	3.579e-05	Clk4	CDC like kinase 4
10381526	0.003705	0.8808	0.02825	0.005497	0.0004481	0.0001226	0.003601	1.132	1.302	1.264	1.126	1.194	1.011	1.18	N	9.876e-11	Ppih	peptidyl prolyl isomerase H
10543802	0.002432	0.0007398	0.3655	0.008458	0.001289	0.08056	0.001377	1.077	1.088	1.295	1.155	1.335	1.257	1.233	N	2.387e-10	Plxna4	plexin A4
10466925	0.001701	0.4646	0.8617	0.005449	0.006489	0.007621	0.00471	1.02	1.145	1.199	1.1	1.215	1.025	1.157	N	8.625e-07	Ak3	adenylate kinase 3
10348087	0.008776	0.008793	0.001596	0.7211	0.008056	0.0002742	0.06984	1.271	1.249	1.206	1.021	1.13	-1.162	1.17	N	4.157e-06	Cops7b	COP9 (constitutive photomorphogenic) homolog, subunit 7b (Arabidopsis thaliana)
10403253	0.0008169	0.6303	0.004715	0.225	4.75e-05	4.711e-05	0.001068	1.154	1.29	1.142	1.059	1.156	-1.036	1.157	N	1.392e-09	Rps4x	ribosomal protein S4, X-linked
10388185	0.006134	0.0003188	0.2574	0.003599	0.554	0.0001511	3.167e-05	-1.104	-1.225	-1.202	-1.151	-1.372	-1.325	1.037	N	8.215e-10	Smtnl2	smoothelin-like 2
10523190	0.0004549	0.002544	0.3956	0.002734	0.002693	0.004837	0.1017	1.078	1.147	1.309	1.143	1.13	1.398	1.313	N	6.969e-10	Parm1	prostate androgen-regulated mucin-like protein 1
10479560	0.0002305	0.008633	0.1006	0.4249	0.0003375	0.0004402	0.001092	1.144	1.176	1.222	1.029	1.222	1.159	1.212	N	3.935e-11	Rtel1	regulator of telomere elongation helicase 1
10369276	0.0008139	0.009001	0.0006952	0.01704	0.06747	0.0007552	0.002249	1.204	1.185	1.147	1.082	1.212	1.136	1.128	N	2.133e-11	Ccdc109a	coiled-coil domain containing 109A
10570573	0.0002963	0.4378	0.03465	0.003956	0.001239	0.003617	0.003621	1.161	1.197	1.336	1.186	1.231	1.042	1.219	N	3.066e-11	Agpat5	1-acylglycerol-3-phosphate O-acyltransferase 5 (lysophosphatidic acid acyltransferase, epsilon)
10448803	0.0002264	0.0002181	0.2349	0.04875	0.004826	0.002105	0.001078	1.089	1.208	1.363	1.1	1.256	1.261	1.219	N	1.391e-12	Hn1l	hematological and neurological expressed 1-like
10449320	0.005748	0.00021	0.02158	0.08367	0.00847	0.0001062	0.004441	1.13	1.4	1.459	1.095	1.209	1.375	1.18	N	1.354e-12	Ip6k3	inositol hexaphosphate kinase 3
10581569	0.0007447	0.6086	0.5023	0.001101	0.007072	0.00102	0.009008	-1.019	1.131	1.088	1.1	1.11	-1.016	1.117	N	2.073e-07	Psmd7	proteasome (prosome, macropain) 26S subunit, non-ATPase, 7
10517988	0.0001632	0.0002214	0.1278	0.0003402	0.04738	0.004333	5.274e-05	-1.212	-1.594	-1.477	-1.494	-1.715	-1.935	-1.335	N	6.244e-15	Slc25a34	solute carrier family 25, member 34
10509620	0.00309	0.3671	0.06214	3.701e-05	9.979e-05	0.0003534	6.455e-05	1.085	1.115	1.143	1.098	1.138	1.029	1.185	N	2.308e-13	Capzb	capping protein (actin filament) muscle Z-line, beta
10382257	0.02463	0.009304	0.0004404	0.003089	0.0004062	0.0006353	0.1249	1.197	1.149	1.14	1.124	1.096	-1.183	1.146	N	6.371e-06	Amz2	archaelysin family metallopeptidase 2
10485048	0.004663	0.6956	0.009492	0.001734	0.5542	0.009765	0.009211	-1.161	-1.111	-1.191	-1.148	-1.159	-1.02	-1.031	N	3.42e-06	Atg13	autophagy related 13

## Sheet: Sheet1
Gene Symbol	Gene Title
1810013L24Rik	RIKEN cDNA 1810013L24 gene
Cntnap2	contactin associated protein-like 2
4930451C15Rik	RIKEN cDNA 4930451C15 gene
Mafa	v-maf musculoaponeurotic fibrosarcoma oncogene family, protein A (avian)
Sctr	secretin receptor
Cntfr	ciliary neurotrophic factor receptor
Cat	catalase
Fhl3	four and a half LIM domains 3
Pknox2	Pbx/knotted 1 homeobox 2
Lrrc2	leucine rich repeat containing 2
Palld	palladin, cytoskeletal associated protein
Angptl2	angiopoietin-like 2
Esr1	estrogen receptor 1 (alpha)
Tfrc	transferrin receptor
Ppp1r1a	protein phosphatase 1, regulatory (inhibitor) subunit 1A
Fam134b	family with sequence similarity 134, member B
Asb5	ankyrin repeat and SOCs box-containing 5
Ube2g1	ubiquitin-conjugating enzyme E2G 1
Lrrfip1	leucine rich repeat (in FLII) interacting protein 1
Trim35	tripartite motif-containing 35
Aqp4	aquaporin 4
Fam78a	family with sequence similarity 78, member A
Dhrs7c	dehydrogenase/reductase (SDR family) member 7C
Kcnc4	potassium voltage gated channel, Shaw-related subfamily, member 4
Tmx2	thioredoxin-related transmembrane protein 2
Tmem52	transmembrane protein 52
Cnksr1	connector enhancer of kinase suppressor of Ras 1
Mical2	microtubule associated monoxygenase, calponin and LIM domain containing 2
Sel1l3	sel-1 suppressor of lin-12-like 3 (C. elegans)
Slc35f5	solute carrier family 35, member F5
Wfdc1	WAP four-disulfide core domain 1
Ivns1abp	influenza virus NS1A binding protein
Serpine1	serine (or cysteine) peptidase inhibitor, clade E, member 1
Aimp2	aminoacyl tRNA synthetase complex-interacting multifunctional protein 2
Chrna2	cholinergic receptor, nicotinic, alpha polypeptide 2 (neuronal)
Stxbp4	syntaxin binding protein 4
Plin5	perilipin 5
Slc46a3	solute carrier family 46, member 3
Ergic1	endoplasmic reticulum-golgi intermediate compartment (ERGIC) 1
Klf13	Kruppel-like factor 13
Psma1	proteasome (prosome, macropain) subunit, alpha type 1
Dynll1	dynein light chain LC8-type 1
Gas6	growth arrest specific 6
Mlec	malectin
Gnb1	guanine nucleotide binding protein (G protein), beta 1
Abcd2	ATP-binding cassette, sub-family D (ALD), member 2
Gprc5b	G protein-coupled receptor, family C, group 5, member B
Arl8a	ADP-ribosylation factor-like 8A
Stbd1	starch binding domain 1
Acot1	acyl-CoA thioesterase 1
Grb10	growth factor receptor bound protein 10
Npm1	nucleophosmin 1
Fzd7	frizzled homolog 7 (Drosophila)
Vldlr	very low density lipoprotein receptor
Prune	prune homolog (Drosophila)
Map2k6	mitogen-activated protein kinase kinase 6
Acot2	acyl-CoA thioesterase 2
Rabgef1	RAB guanine nucleotide exchange factor (GEF) 1
Mlycd	malonyl-CoA decarboxylase
Actc1	actin, alpha, cardiac muscle 1
Herpud2	HERPUD family member 2
Eda2r	ectodysplasin A2 receptor
Cacnb1	calcium channel, voltage-dependent, beta 1 subunit
Dtna	dystrobrevin alpha
Alg3	asparagine-linked glycosylation 3 (alpha-1,3-mannosyltransferase)
Retsat	retinol saturase (all trans retinol 13,14 reductase)
Cbr2	carbonyl reductase 2
Sh3rf2	SH3 domain containing ring finger 2
Pip5k1a	phosphatidylinositol-4-phosphate 5-kinase, type 1 alpha
Sgk1	serum/glucocorticoid regulated kinase 1
Gpd1	glycerol-3-phosphate dehydrogenase 1 (soluble)
Homer1	homer homolog 1 (Drosophila)
Sqstm1	sequestosome 1
Rnf114	ring finger protein 114
Jph2	junctophilin 2
Eif4ebp1	eukaryotic translation initiation factor 4E binding protein 1
Dock4	dedicator of cytokinesis 4
Lingo3	leucine rich repeat and Ig domain containing 3
Mnt	max binding protein
Anxa7	annexin A7
Ufsp1	UFM1-specific peptidase 1
Nhp2l1	NHP2 non-histone chromosome protein 2-like 1 (S. cerevisiae)
Itgb5	integrin beta 5
Tmem37	transmembrane protein 37
Ptp4a1	protein tyrosine phosphatase 4a1
5730494M16Rik	RIKEN cDNA 5730494M16 gene
Mpv17	MpV17 mitochondrial inner membrane protein
Odc1	ornithine decarboxylase, structural 1
Eef2	eukaryotic translation elongation factor 2
Mylpf	myosin light chain, phosphorylatable, fast skeletal muscle
AI317395	expressed sequence AI317395
Ypel3	yippee-like 3 (Drosophila)
Igf2	insulin-like growth factor 2
Grem2	gremlin 2 homolog, cysteine knot superfamily (Xenopus laevis)
Trim7	tripartite motif-containing 7
Gstm2	glutathione S-transferase, mu 2
Ppard	peroxisome proliferator activator receptor delta
Gstk1	glutathione S-transferase kappa 1
Prkag1	protein kinase, AMP-activated, gamma 1 non-catalytic subunit
Phlda3	pleckstrin homology-like domain, family A, member 3
Crbn	cereblon
Casp12	caspase 12
Acsl1	acyl-CoA synthetase long-chain family member 1
Thoc3	THO complex 3
Strbp	spermatid perinuclear RNA binding protein
Agk	acylglycerol kinase
Abcg4	ATP-binding cassette, sub-family G (WHITE), member 4
Psme4	proteasome (prosome, macropain) activator subunit 4
Afap1l1	actin filament associated protein 1-like 1
Gpcpd1	glycerophosphocholine phosphodiesterase GDE1 homolog (S. cerevisiae)
Nsdhl	NAD(P) dependent steroid dehydrogenase-like
Hr	hairless
Ppp1cc	protein phosphatase 1, catalytic subunit, gamma isoform
Myo5c	myosin VC
Ccdc50	coiled-coil domain containing 50
Rpl29	ribosomal protein L29
Gpam	glycerol-3-phosphate acyltransferase, mitochondrial
Thrsp	thyroid hormone responsive
Bnip3	BCL2/adenovirus E1B interacting protein 3
Mrps22	mitochondrial ribosomal protein S22
Nacc1	nucleus accumbens associated 1, BEN and BTB (POZ) domain containing
Itm2a	integral membrane protein 2A
Hsf1	heat shock factor 1
Trp53inp2	transformation related protein 53 inducible nuclear protein 2
Cobl	cordon-bleu
Clk4	CDC like kinase 4
Ppih	peptidyl prolyl isomerase H
Plxna4	plexin A4
Ak3	adenylate kinase 3
Cops7b	COP9 (constitutive photomorphogenic) homolog, subunit 7b (Arabidopsis thaliana)
Rps4x	ribosomal protein S4, X-linked
Smtnl2	smoothelin-like 2
Parm1	prostate androgen-regulated mucin-like protein 1
Rtel1	regulator of telomere elongation helicase 1
Ccdc109a	coiled-coil domain containing 109A
Agpat5	1-acylglycerol-3-phosphate O-acyltransferase 5 (lysophosphatidic acid acyltransferase, epsilon)
Hn1l	hematological and neurological expressed 1-like
Ip6k3	inositol hexaphosphate kinase 3
Psmd7	proteasome (prosome, macropain) 26S subunit, non-ATPase, 7
Slc25a34	solute carrier family 25, member 34
Capzb	capping protein (actin filament) muscle Z-line, beta
Amz2	archaelysin family metallopeptidase 2
Atg13	autophagy related 13
