# Supplementary material for: Identification of tissue‐specific transcriptional markers of caloric restriction in the mouse and their use to evaluate caloric restriction mimetics
Source: Aging Cell. 2017 May 26;16(4):750–60. doi: 10.1111/acel.12608 (PMC5506434; doi:10.1111/acel.12608)
Supplement: Supplementary file 4 — Table S3 List of genes changed (P < 0.01) by CR in at least 6/7 mouse strains in epididymal WAT. [file ACEL-16-750-s004.xlsx]

## Sheet: Adipose 6-7 p01
probeset	pv-129	pv-B6	pv-Balb	pv-C3H	pv-CBA	pv-DBA	pv-F1	FC 129	FC B6	FC Balb	FC C3H	FC CBA	FC DBA	FC F1	PCR	ANOVA qv	Gene Symbol	Gene Title
10394538	1.221e-06	1.121e-05	0.06857	0.0001068	6.677e-05	0.0009906	2.708e-11	1.555	1.539	3.544	2.493	4.362	2.863	2.019	Y	3.752e-24	Acaca	acetyl-Coenzyme A carboxylase alpha
10534667	5.493e-07	0.000138	0.02739	6.985e-05	0.0001036	0.001984	2.11e-06	-2.086	-3.01	-7.669	-6.123	-4.498	-3.848	-6.247	Y	5.822e-29	Serpine1	serine (or cysteine) peptidase inhibitor, clade E, member 1
10477649	7.985e-05	1.419e-05	0.03956	7.051e-06	0.0005432	0.008386	7.452e-09	2.404	1.594	4.851	3.286	5.206	3.979	1.991	Y	1.605e-24	Acss2	acyl-CoA synthetase short-chain family member 2
10387536	7.044e-06	0.001521	0.4346	0.00285	1.59e-07	0.005695	1.087e-07	-1.149	-1.729	-2.417	-2.036	-3.668	-1.929	-4.767	Y	1.449e-26	Cd68	CD68 antigen
10395259	2.879e-08	8.285e-06	0.3033	0.004387	0.0001016	4.306e-05	2.723e-06	1.107	1.492	1.854	1.303	1.352	1.987	1.459	Y	6.084e-24	Nampt	nicotinamide phosphoribosyltransferase
10595480	1.938e-06	1.789e-06	0.02934	2.123e-05	1.32e-05	0.0015	2.976e-11	1.894	1.558	2.979	2.219	3.524	2.888	1.912	Y	9.493e-26	Me1	malic enzyme 1, NADP(+)-dependent, cytosolic
10472162	2.458e-05	4.716e-05	0.1112	0.0001219	1.071e-05	0.002777	1.655e-06	1.921	2.036	3.757	2.369	3.96	2.388	3.132	Y	5.359e-24	Gpd2	glycerol phosphate dehydrogenase 2, mitochondrial
10412251	2.118e-06	4.19e-05	0.0658	0.0001054	0.000818	0.001332	4.935e-08	1.255	1.246	1.5	1.283	1.472	1.522	1.338	Y	1.033e-20	Ndufs4	NADH dehydrogenase (ubiquinone) Fe-S protein 4
10387743	1.086e-10	0.0007106	0.02231	4.891e-06	0.0003105	0.0006108	3.851e-07	1.386	1.574	2.747	1.899	2.579	1.707	1.738	Y	6.879e-26	Slc2a4	solute carrier family 2 (facilitated glucose transporter), member 4
10523190	4.502e-05	3.359e-05	0.04908	1.237e-05	0.0001809	0.0002797	2.457e-08	2.334	1.904	4.357	2.977	5.384	2.818	2.119	Y	8.903e-25	Parm1	prostate androgen-regulated mucin-like protein 1
10402347	5.807e-05	5.374e-08	0.09355	0.00205	1.053e-05	0.0004595	1.254e-09	-1.793	-2.509	-2.96	-2.079	-2.424	-3.639	-2.845	Y	1.066e-19	Ifi27l2a	interferon, alpha-inducible protein 27 like 2A
10558723	8.801e-05	0.002214	0.009564	0.0002647	0.006197	0.0002458	3.66e-05	1.217	1.142	1.347	1.165	1.227	1.195	1.139	N	8.841e-18	Psmd13	proteasome (prosome, macropain) 26S subunit, non-ATPase, 13
10391431	4.328e-05	3.532e-06	0.007531	6.566e-05	3.987e-06	0.001672	7.675e-08	1.143	1.152	1.234	1.153	1.284	1.25	1.286	N	6.879e-26	Aarsd1	alanyl-tRNA synthetase domain containing 1
10480950	0.001451	0.004994	0.001338	7.651e-06	0.008255	0.01309	1.245e-06	1.212	1.168	1.145	1.222	1.35	1.136	1.158	N	4.864e-18	Dnlz	DNL-type zinc finger
10578539	4.999e-06	1.103e-05	0.003533	0.0003436	0.0002462	0.0003505	3.998e-09	1.197	1.188	1.295	1.247	1.393	1.266	1.218	N	4.044e-25	Slc25a4	solute carrier family 25 (mitochondrial carrier, adenine nucleotide translocator), member 4
10508089	7.081e-07	0.0003413	0.008623	0.0001148	0.0005722	0.0002251	2.444e-08	1.19	1.215	1.36	1.198	1.49	1.391	1.254	N	2.996e-23	Mrps15	mitochondrial ribosomal protein S15
10361091	0.0009826	0.0005892	0.5359	0.008124	5.472e-05	0.00716	3.33e-06	-1.093	-1.536	-1.579	-2.368	-4.997	-1.663	-4.526	N	6.721e-26	Atf3	activating transcription factor 3
10387100	5.505e-06	0.001625	0.2217	2.656e-05	0.0004135	0.0009276	1.35e-05	1.108	1.413	1.445	2.421	2.249	1.555	1.963	N	2.46e-22	Shisa6	shisa homolog 6 (Xenopus laevis)
10393364	9.152e-05	0.0002026	0.1358	9.383e-05	9.233e-07	0.00869	3.808e-05	-1.114	-1.154	-1.211	-1.242	-1.24	-1.285	-1.514	N	2.097e-19	Cygb	cytoglobin
10443949	4.07e-05	0.0002364	0.3522	0.0008946	0.0001937	0.00692	3.139e-05	-1.048	-1.175	-1.325	-1.21	-1.218	-1.265	-1.245	N	6.235e-18	Adamts10	a disintegrin-like and metallopeptidase (reprolysin type) with thrombospondin type 1 motif, 10
10491835	0.002772	0.002296	0.06973	5.756e-05	0.0003432	0.006366	1.753e-06	1.226	1.202	1.317	1.36	1.394	1.313	1.255	N	1.203e-15	Larp1b	La ribonucleoprotein domain family, member 1B
10533106	2.715e-06	0.004275	0.02996	0.00204	0.0008424	0.001241	1.965e-05	1.087	1.144	1.326	1.153	1.266	1.193	1.183	N	9.858e-20	Rnft2	ring finger protein, transmembrane 2
10540790	1.246e-06	1.069e-05	0.4035	2.006e-06	1.323e-06	0.0002946	4.723e-07	1.049	-1.304	-2.151	-1.62	-1.633	-1.426	-1.69	N	3.591e-29	Vhl	von Hippel-Lindau tumor suppressor
10585706	2.964e-06	2.006e-05	0.06738	0.0003157	6.419e-05	0.002933	5.998e-08	1.274	1.308	1.734	1.291	1.568	1.369	1.434	N	3.321e-22	Cox5a	cytochrome c oxidase, subunit Va
10380260	2.248e-07	0.0002614	0.2791	0.0008553	1.264e-05	0.003909	1.288e-05	-1.134	-1.242	-1.476	-1.29	-1.354	-1.357	-1.412	N	5.336e-20	Trim25	tripartite motif-containing 25
10388010	0.00715	2.41e-05	0.05324	0.00728	6.442e-05	0.001286	6.908e-07	1.102	1.178	1.155	1.146	1.284	1.265	1.248	N	7.603e-19	C1qbp	complement component 1, q subcomponent binding protein
10406817	9.452e-11	2.11e-09	0.2822	9.42e-07	1.87e-07	0.005695	1.165e-11	-1.218	-1.408	-3.326	-2.168	-2.16	-2.81	-1.77	N	1.253e-35	Enc1	ectodermal-neural cortex 1
10466200	9.053e-07	0.002239	0.5275	0.004783	2.249e-06	0.00467	7.027e-05	-1.094	-1.661	-1.892	-1.981	-2.975	-1.621	-3.692	N	2.118e-24	Ms4a7	membrane-spanning 4-domains, subfamily A, member 7
10529485	1.185e-05	1.877e-06	0.2915	2.133e-05	5.595e-07	0.000733	6.108e-09	-1.096	-1.372	-1.547	-1.606	-1.664	-2.068	-1.856	N	4.012e-24	Htra3	HtrA serine peptidase 3
10542156	1.016e-06	0.004269	0.2467	0.002667	0.001014	0.003091	0.0002292	-1.12	-1.27	-1.798	-1.347	-1.256	-1.575	-1.376	N	2.602e-14	Clec2d	C-type lectin domain family 2, member d
10557399	0.0002843	2.541e-05	0.09136	3.523e-05	8.82e-05	0.001227	1.275e-06	1.652	1.518	2.296	2.232	2.827	1.719	1.825	N	1.933e-22	Sbk1	SH3-binding kinase 1
10567303	8.78e-07	0.000145	0.04542	6.66e-06	2.778e-06	0.000533	1.03e-07	1.363	1.298	1.729	1.436	1.492	1.458	1.354	N	2.635e-23	Coq7	demethyl-Q 7
10347335	1.615e-05	0.0001129	0.2034	0.004729	8.219e-06	0.006269	2.49e-06	-1.177	-1.462	-1.848	-2.082	-3.383	-1.735	-3.597	N	3.261e-27	Slc11a1	solute carrier family 11 (proton-coupled divalent metal ion transporters), member 1
10367292	8.358e-06	0.0006498	0.06598	8.417e-06	0.001231	0.004908	1.932e-09	1.295	1.235	1.538	1.443	1.732	1.448	1.358	N	7.12e-20	Cs	citrate synthase
10378902	1.341e-07	7.261e-05	0.243	1.428e-05	9.943e-06	0.003871	1.402e-06	-1.084	-1.121	-1.19	-1.216	-1.182	-1.211	-1.25	N	4.856e-20	Nufip2	nuclear fragile X mental retardation protein interacting protein 2
10447880	1.903e-05	0.00051	0.03081	0.000102	0.000467	0.00532	2.386e-06	1.182	1.19	1.483	1.249	1.37	1.331	1.27	N	6.047e-21	Mrpl18	mitochondrial ribosomal protein L18
10441815	2.11e-06	8.974e-07	0.05913	0.0001072	0.001984	0.0006162	1.524e-08	1.211	1.307	1.641	1.287	1.348	1.491	1.238	N	1.643e-22	Sod2	superoxide dismutase 2, mitochondrial
10442549	6.491e-09	8.95e-05	0.129	1.838e-06	4.144e-06	0.002239	3.43e-10	-1.125	-1.233	-1.522	-1.518	-1.313	-1.376	-1.327	N	2.342e-25	Zfp598	zinc finger protein 598
10430660	0.0001693	1.48e-05	0.2359	0.000301	7.605e-07	0.007251	0.0001401	-1.078	-1.292	-1.282	-1.289	-1.195	-1.442	-1.462	N	8.689e-20	Pdgfb	platelet derived growth factor, B polypeptide
10522668	0.0007937	1.197e-07	0.1342	2.294e-05	0.000634	0.0008062	0.0001133	1.104	1.189	1.16	1.138	1.171	1.321	1.189	N	4.451e-18	Paics	phosphoribosylaminoimidazole carboxylase, phosphoribosylaminoribosylaminoimidazole, succinocarboxamide synthetase
10385932	0.001044	0.0003601	0.2183	0.008943	0.005579	0.001222	4.89e-07	1.154	1.215	1.23	1.16	1.591	1.195	1.247	N	4.094e-15	Lyrm7	LYR motif containing 7
10410877	3.264e-05	4.3e-05	0.345	1.475e-05	0.0002332	0.002419	4.615e-06	1.242	1.359	1.603	1.858	1.896	1.559	1.35	N	7.181e-19	Polr3g	polymerase (RNA) III (DNA directed) polypeptide G
10467102	0.0001021	8.256e-05	0.1565	0.0005308	0.007859	0.003629	1.634e-05	1.255	1.178	1.459	1.309	1.324	1.217	1.289	N	3.801e-14	Rnls	renalase, FAD-dependent amine oxidase
10562360	5.023e-05	9.367e-05	0.09523	5.734e-05	4.614e-06	0.003074	3.496e-06	1.266	1.149	1.267	1.443	1.613	1.295	1.641	N	1.171e-20	Gpi1	glucose phosphate isomerase 1
10497321	1.308e-06	0.000774	0.04638	4.901e-06	0.0004341	0.0005121	1.887e-08	1.321	1.343	1.71	1.391	1.47	1.303	1.38	N	5.726e-21	Pgam1	phosphoglycerate mutase 1
10549079	1.216e-05	0.0001177	0.1334	2.635e-06	6.632e-05	0.002036	3.604e-07	2.083	2.062	4.621	2.815	3.755	3.195	2.295	N	6.374e-21	Gys2	glycogen synthase 2
10355742	5.463e-08	0.00101	0.07417	0.004114	0.006374	0.0052	2.262e-05	1.117	1.171	1.485	1.164	1.175	1.345	1.115	N	6.821e-17	Abcb6	ATP-binding cassette, sub-family B (MDR/TAP), member 6
10395058	1.768e-06	1.378e-08	0.04747	0.001081	6.313e-06	0.0004583	1.389e-06	1.183	1.254	1.359	1.2	1.342	1.591	1.308	N	2.388e-25	Adi1	acireductone dioxygenase 1
10584208	2.847e-05	0.003008	0.7904	2.315e-05	9.972e-05	0.003633	0.0002615	1.022	-1.252	-1.892	-1.367	-1.344	-1.296	-1.335	N	2.077e-18	Cdon	cell adhesion molecule-related/down-regulated by oncogenes
10381226	1.579e-06	2.216e-05	0.07852	1.696e-06	8.523e-05	0.006091	8.055e-09	1.499	1.327	2.385	1.797	2.114	1.837	1.841	N	6.492e-24	Coasy	Coenzyme A synthase
10449142	4.53e-05	0.006174	0.1106	0.0008977	0.000166	0.005279	7.971e-07	1.241	1.425	1.495	1.375	1.8	1.33	1.627	N	3.55e-17	Fam195a	family with sequence similarity 195, member A
10364194	0.000138	5.322e-06	0.1175	8.074e-07	0.0001971	0.001252	2.835e-07	2.146	1.533	2.777	2.649	3.772	2.725	2.032	N	6.07e-23	Lss	lanosterol synthase
10358091	2.335e-06	1.295e-05	0.1902	0.0006182	1.228e-07	0.004952	1.523e-09	-1.161	-1.345	-1.853	-1.412	-1.637	-1.74	-2.047	N	2.553e-24	Nav1	neuron navigator 1
10438262	5.227e-06	1.43e-05	0.06255	6.354e-05	8.847e-06	0.00487	2.952e-09	1.576	1.365	2.406	2.031	2.823	2.091	1.925	N	2.748e-23	Slc25a1	solute carrier family 25 (mitochondrial carrier, citrate transporter), member 1
10474700	6.808e-08	1.073e-10	0.9782	0.0002713	6.183e-05	0.00724	6.566e-09	-1.569	-2.302	-8.178	-2.734	-4.042	-7.783	-3.448	N	1.148e-25	Thbs1	thrombospondin 1
10405355	0.0004766	5.681e-07	0.0593	1.443e-07	2.753e-06	0.005929	6.005e-09	1.898	1.314	1.611	3.555	3.722	2.889	2.693	N	2.064e-26	Unc5a	unc-5 homolog A (C. elegans)
10391103	2.562e-05	0.0001437	0.2144	0.007592	7.341e-07	0.006089	0.000225	-1.249	-1.232	-1.491	-1.21	-1.241	-1.293	-1.409	N	7.753e-13	Jup	junction plakoglobin
10459534	2.85e-05	4.845e-07	0.2298	0.008178	2.233e-05	0.007486	2.47e-06	1.141	1.199	1.471	1.176	1.274	1.369	1.343	N	7.888e-19	Afg3l2	AFG3(ATPase family gene 3)-like 2 (yeast)
10526069	0.0005653	0.0001534	0.1003	0.0001483	0.000203	0.003213	9.885e-09	1.103	1.131	1.281	1.232	1.386	1.219	1.22	N	8.296e-21	Cct6a	chaperonin containing Tcp1, subunit 6a (zeta)
10529313	1.596e-06	0.001111	0.09271	3.404e-06	0.001239	0.001433	6.383e-07	1.254	1.21	1.573	1.396	1.504	1.301	1.277	N	1.338e-19	Letm1	leucine zipper-EF-hand containing transmembrane protein 1
10526427	3.586e-06	0.0003009	0.9155	0.0008887	0.001791	0.005225	0.0001347	1.013	-1.23	-1.526	-1.281	-1.196	-1.415	-1.246	N	1.629e-13	Dtx2	deltex 2 homolog (Drosophila)
10575685	1.413e-05	0.003171	0.185	4.443e-07	0.001312	0.008049	5.04e-07	1.279	1.338	1.912	1.857	2.051	1.397	1.493	N	1.381e-18	Nudt7	nudix (nucleoside diphosphate linked moiety X)-type motif 7
10568050	2.668e-08	3.922e-05	0.03463	6.683e-06	0.002453	0.001873	2.436e-10	1.225	1.217	1.544	1.354	1.498	1.488	1.179	N	7.632e-24	Aldoa	aldolase A, fructose-bisphosphate
10440929	0.0004808	1.195e-05	0.2433	0.002738	0.0004362	0.00165	1.416e-05	1.04	1.067	1.165	1.1	1.158	1.134	1.151	N	2.133e-17	Gart	phosphoribosylglycinamide formyltransferase
10485117	2.532e-07	7.029e-05	0.5139	0.0005529	0.000413	0.0004149	2.314e-06	-1.091	-1.552	-2.685	-1.52	-1.801	-1.62	-1.739	N	1.831e-24	Creb3l1	cAMP responsive element binding protein 3-like 1
10404731	3.589e-05	0.008863	0.09278	0.0001876	0.004703	0.004855	9.266e-07	1.263	1.147	1.472	1.249	1.368	1.21	1.22	N	2.803e-15	Tmem14c	transmembrane protein 14C
10560592	2.035e-05	3.87e-06	0.05251	0.0003384	8.658e-05	0.002144	7.727e-08	1.105	1.064	1.22	1.123	1.204	1.206	1.143	N	1.703e-21	Clptm1	cleft lip and palate associated transmembrane protein 1
10464529	0.00567	0.001249	0.482	0.003405	7.259e-06	0.002642	2.485e-06	-1.056	-1.368	-1.269	-1.762	-2.512	-1.353	-2.557	N	2.511e-24	Tcirg1	T cell, immune regulator 1, ATPase, H+ transporting, lysosomal V0 protein A3
10481900	7.306e-05	1.462e-05	0.0897	0.0001758	0.0002023	0.0006015	2.495e-06	1.1	1.141	1.308	1.18	1.224	1.254	1.208	N	1.73e-20	Rabepk	Rab9 effector protein with kelch motifs
10503643	6.609e-05	0.000494	0.2209	0.0005667	0.002126	0.003435	6.81e-06	1.177	1.36	1.653	1.316	1.519	1.325	1.279	N	1.557e-17	Ndufaf4	NADH dehydrogenase (ubiquinone) 1 alpha subcomplex, assembly factor 4
10488929	0.000953	1.743e-05	0.03402	5.055e-06	0.0003668	0.0006301	1.846e-06	1.113	1.151	1.175	1.217	1.242	1.178	1.162	N	8.717e-22	Eif6	eukaryotic translation initiation factor 6
10351310	0.004174	0.000675	0.1731	0.0002543	7.938e-05	0.003647	4e-05	2.289	1.768	3.086	3.602	6.827	1.996	3.977	N	1.296e-20	Adcy10	adenylate cyclase 10
10355401	0.0002379	8.219e-05	0.1841	0.0001563	6.118e-06	0.0005748	2.038e-06	1.082	1.148	1.192	1.169	1.275	1.292	1.208	N	7.438e-21	Acp1	acid phosphatase 1, soluble
10372844	0.000309	0.004478	0.06962	7.574e-05	0.0001533	0.001849	1.733e-06	1.567	1.543	1.995	2.424	3.505	1.387	2.149	N	7.104e-23	Rassf3	Ras association (RalGDS/AF-6) domain family member 3
10379034	1.6e-06	6.993e-11	0.1209	7.481e-07	4.123e-06	0.006165	5.482e-10	1.368	1.338	2.185	1.984	2.328	2.58	1.573	N	2.803e-27	Tlcd1	TLC domain containing 1
10393970	1.262e-09	1.198e-07	0.05166	0.0002817	0.000886	0.001335	6.41e-13	1.356	1.378	2.786	1.748	2.203	2.453	1.439	N	3.425e-24	Fasn	fatty acid synthase
10431030	0.004463	0.0007567	0.1894	0.0001187	0.0002506	0.00582	4.439e-06	1.132	1.161	1.167	1.359	1.524	1.222	1.416	N	1.282e-17	Mcat	malonyl CoA:ACP acyltransferase (mitochondrial)
10450325	0.0003819	3.602e-06	0.1097	0.002157	0.0004471	0.009632	3.393e-10	-1.359	-1.252	-1.528	-1.925	-2.68	-2	-1.993	N	3.572e-19	Cfb	complement factor B
10513208	0.005132	0.002349	0.06367	9.167e-05	1.076e-05	0.001043	1.631e-06	-1.471	-1.537	-1.501	-1.842	-2.401	-1.548	-2.08	N	5.903e-20	Svep1	sushi, von Willebrand factor type A, EGF and pentraxin domain containing 1
10345492	3.908e-06	0.0003246	0.753	0.001758	0.004592	0.0008593	5.454e-06	-1.021	-1.273	-1.655	-1.251	-1.253	-1.236	-1.139	N	5.258e-19	Cnnm3	cyclin M3
10382139	0.001834	2.696e-06	0.1374	4.195e-06	4.52e-05	0.0009924	1.989e-07	1.298	1.228	1.432	1.402	1.639	1.492	1.453	N	5.12e-19	Psmd12	proteasome (prosome, macropain) 26S subunit, non-ATPase, 12
10384885	2.154e-06	0.0001399	0.2227	0.0001939	3.54e-07	0.004579	2.271e-06	-1.104	-1.137	-1.31	-1.2	-1.242	-1.343	-1.394	N	7.603e-19	Spnb2	spectrin beta 2
10416302	1.249e-05	0.0001426	0.3996	0.0002177	1.979e-05	0.005319	7.596e-08	1.039	-1.275	-1.788	-1.61	-1.372	-1.739	-1.516	N	2.46e-23	Hr	hairless
10417759	0.0003236	8.237e-05	0.1154	0.0008496	2.414e-06	0.006103	3.122e-06	1.082	1.189	1.215	1.19	1.193	1.227	1.378	N	1.116e-19	Ube2e2	ubiquitin-conjugating enzyme E2E 2
10495993	2.292e-05	3.605e-08	0.04374	7.624e-05	5.711e-06	0.002098	4.417e-12	3.061	1.806	10.06	3.729	9.854	10.93	2.61	N	7.467e-27	Elovl6	ELOVL family member 6, elongation of long chain fatty acids (yeast)
10363082	2.558e-05	0.0005751	0.5076	0.006785	2.462e-06	0.002645	4.072e-06	-1.098	-1.685	-1.807	-1.888	-2.937	-1.928	-3.959	N	1.076e-24	Lilrb4	leukocyte immunoglobulin-like receptor, subfamily B, member 4
10375175	9.819e-06	0.0001765	0.05768	0.001283	1.244e-07	0.001918	1.465e-05	-1.347	-1.323	-1.666	-1.363	-1.375	-1.467	-1.543	N	2.584e-17	Slit3	slit homolog 3 (Drosophila)
10391332	3.39e-07	2.969e-05	0.08577	3.493e-05	1.575e-05	0.004821	1.783e-06	-1.132	-1.234	-1.399	-1.253	-1.29	-1.684	-1.449	N	2.098e-18	Ptrf	polymerase I and transcript release factor
10399379	2.525e-06	4.825e-05	0.04409	1.623e-05	1.8e-05	0.0002208	6.547e-08	1.424	1.51	1.984	1.547	1.67	1.491	1.528	N	2.496e-23	Pgk1	phosphoglycerate kinase 1
10406423	0.0003418	1.622e-05	0.1798	6.607e-08	0.0008133	0.004071	1.387e-07	1.247	1.196	1.447	1.621	1.709	1.436	1.266	N	5.983e-20	Mblac2	metallo-beta-lactamase domain containing 2
10406676	1.341e-05	0.0004995	0.2755	0.0006595	5.392e-08	0.0003566	4.215e-07	-1.197	-1.557	-1.817	-1.607	-1.641	-1.829	-3.083	N	1.098e-23	Lhfpl2	lipoma HMGIC fusion partner-like 2
10437852	5.929e-05	0.0003372	0.2096	0.0006195	0.0001598	0.005713	4.156e-06	-1.066	-1.108	-1.179	-1.167	-1.186	-1.11	-1.135	N	5.144e-17	Marf1	meiosis arrest female 1
10400350	0.0003076	0.002075	0.1471	0.0007243	0.004661	0.006015	1.153e-07	1.137	1.148	1.21	1.246	1.356	1.182	1.181	N	1.519e-15	Cfl2	cofilin 2, muscle
10449295	9.249e-06	4.448e-06	0.005305	0.001355	0.01541	0.001438	2.567e-09	1.131	1.139	1.342	1.204	1.269	1.305	1.066	N	5.334e-23	Cuta	cutA divalent cation tolerance homolog (E. coli)
10536359	1.796e-05	0.0006428	0.4138	0.003382	4.546e-05	0.0003354	1.066e-07	1.131	1.255	1.337	1.19	1.497	1.305	1.34	N	2.697e-17	Acn9	ACN9 homolog (S. cerevisiae)
10351304	0.0002896	0.0004118	0.09279	2.836e-05	1.008e-05	0.001496	1.454e-08	1.587	1.474	2.286	2.029	2.712	1.713	2.326	N	8.402e-21	Mpc2	mitochondrial pyruvate carrier 2
10434664	1.67e-05	4.886e-06	0.03534	2.591e-06	0.0001353	0.00261	2.17e-07	1.386	1.217	1.377	1.409	1.59	1.452	1.384	N	4.336e-21	Ndufa11	NADH dehydrogenase (ubiquinone) 1 alpha subcomplex 11
10468762	9.507e-05	0.002708	0.445	0.009312	9.896e-05	0.003563	4.227e-05	-1.076	-1.321	-1.42	-1.704	-2.236	-1.41	-2.28	N	9.266e-21	4930506M07Rik	RIKEN cDNA 4930506M07 gene
10505172	6.305e-06	7.377e-05	0.01378	9.475e-05	0.002955	0.002477	3.136e-05	1.121	1.172	1.266	1.163	1.192	1.234	1.116	N	9.036e-21	Dnajc25	DnaJ (Hsp40) homolog, subfamily C, member 25
10546725	2.384e-08	0.0001206	0.141	7.839e-05	2.029e-05	0.003335	4.961e-10	-1.181	-1.237	-1.998	-1.451	-1.479	-1.485	-1.425	N	6.767e-23	Pdzrn3	PDZ domain containing RING finger 3
10352503	1.298e-05	2.396e-06	0.06511	0.0007492	0.0001854	0.003301	1.881e-07	1.142	1.232	1.402	1.275	1.513	1.323	1.279	N	1.519e-22	Bpnt1	bisphosphate 3'-nucleotidase 1
10389214	6.641e-08	0.007728	0.3479	0.004654	4.941e-05	0.001971	2.631e-08	-1.254	-1.461	-2.219	-1.795	-2.645	-1.68	-2.771	N	3.2e-21	Ccl9	chemokine (C-C motif) ligand 9
10389701	5.065e-06	0.002187	0.09212	9.899e-06	0.001257	0.001422	0.0001285	-1.064	-1.247	-1.252	-1.409	-1.187	-1.191	-1.238	N	8.265e-20	Akap1	A kinase (PRKA) anchor protein 1
10413185	1.047e-05	4.519e-05	0.9964	4.311e-06	4.081e-05	0.0001608	5.5e-06	-1.009	-1.204	-1.405	-1.418	-1.413	-1.242	-1.366	N	5.032e-24	Zmiz1	zinc finger, MIZ-type containing 1
10579341	0.0001124	0.006373	0.00829	0.0007838	0.5431	0.009617	2.577e-07	1.101	1.127	1.241	1.181	1.204	1.15	1.018	N	1.681e-15	Mpv17l2	MPV17 mitochondrial membrane protein-like 2
10376474	3.43e-05	2.533e-05	0.05436	0.004272	1.6e-05	0.003642	2.409e-06	1.128	1.133	1.259	1.162	1.322	1.215	1.278	N	1.598e-20	Mrpl55	mitochondrial ribosomal protein L55
10345203	9.654e-07	0.006195	0.04643	0.00122	0.0014	0.00131	0.0007975	1.121	1.141	1.351	1.125	1.188	1.253	1.204	N	6.685e-16	Paox	polyamine oxidase (exo-N4-amino)
10388238	9.793e-06	0.0004041	0.097	0.0008605	0.001005	0.001425	2.428e-08	1.303	1.334	1.531	1.258	1.571	1.367	1.354	N	5.146e-18	Emc6	ER membrane protein complex subunit 6
10391378	8.597e-07	0.0003432	0.07151	0.0002562	1.445e-06	0.0003358	1.798e-07	-1.208	-1.242	-1.449	-1.295	-1.317	-1.178	-1.424	N	2.561e-21	Ezh1	enhancer of zeste homolog 1 (Drosophila)
10540248	2.15e-09	0.004364	0.3428	0.0003516	1.916e-05	0.001364	1.008e-05	-1.096	-1.349	-1.482	-1.563	-1.873	-1.298	-1.852	N	1.61e-22	Mitf	microphthalmia-associated transcription factor
10515090	1.61e-09	2.548e-05	0.04526	6.399e-07	6.529e-05	0.0001286	2.661e-10	1.443	1.786	3.113	1.986	2.872	2.261	1.715	N	1.476e-29	Cdkn2c	cyclin-dependent kinase inhibitor 2C (p18, inhibits CDK4)
10469151	4.253e-08	0.0005017	0.7083	5.364e-05	0.0008767	0.009619	0.005536	-1.045	-1.188	-1.449	-1.19	-1.102	-1.497	-1.288	N	7.448e-11	Itih5	inter-alpha (globulin) inhibitor H5
10593856	2.5e-06	0.0001077	0.1202	0.004041	2.294e-07	0.0009049	1.98e-06	-1.108	-1.227	-1.29	-1.189	-1.293	-1.223	-1.422	N	1.967e-22	C230081A13Rik	RIKEN cDNA C230081A13 gene
10593356	1.605e-08	5.303e-05	0.1126	8.4e-05	0.0001098	0.001783	2.988e-07	1.299	1.31	1.618	1.387	1.491	1.382	1.493	N	1.972e-20	Sdhd	succinate dehydrogenase complex, subunit D, integral membrane protein
10512093	5.387e-05	3.094e-05	0.03837	9.349e-05	0.0005149	0.0007364	1.919e-07	1.438	1.322	1.606	1.431	1.525	1.56	1.381	N	1.177e-19	Ndufb6	NADH dehydrogenase (ubiquinone) 1 beta subcomplex, 6
10381304	0.004761	1.138e-05	0.1126	0.0008236	0.0003606	0.003116	1.306e-08	1.141	1.14	1.17	1.155	1.233	1.261	1.122	N	6.07e-16	Vps25	vacuolar protein sorting 25 (yeast)
10482229	2.1e-05	0.003659	0.01013	8.761e-05	0.0006297	0.004972	1.451e-06	1.217	1.19	1.42	1.256	1.33	1.256	1.313	N	7.287e-19	Psmb7	proteasome (prosome, macropain) subunit, beta type 7
10456723	0.0001335	7.85e-05	0.0643	9.103e-07	0.0001598	0.002623	1.413e-07	1.23	1.146	1.333	1.346	1.363	1.22	1.245	N	3.639e-20	BC031181	cDNA sequence BC031181
10545471	1.834e-05	1.747e-05	0.07157	4.518e-05	0.0001253	0.0006524	5.33e-08	1.234	1.244	1.374	1.316	1.512	1.53	1.418	N	1.403e-22	Kcmf1	potassium channel modulatory factor 1
10379204	4.111e-06	0.00206	0.06508	2.28e-05	0.0006291	0.001453	7.728e-08	1.207	1.208	1.509	1.25	1.388	1.252	1.295	N	1.766e-19	Poldip2	polymerase (DNA-directed), delta interacting protein 2
10458828	5.904e-06	1.27e-05	0.08584	4.013e-05	1.356e-06	4.633e-05	6.946e-10	1.142	1.366	1.457	1.491	1.816	1.374	1.458	N	7.343e-27	Cdo1	cysteine dioxygenase 1, cytosolic
10502081	3.325e-06	0.001125	0.02422	7.914e-05	0.000222	0.0007765	1.762e-09	2.055	1.691	3.339	2.777	4.1	1.833	1.86	N	1.204e-21	Enpep	glutamyl aminopeptidase
10547657	1.436e-05	0.001132	0.9971	0.003348	5.388e-06	0.008686	1.605e-06	-1.021	-1.542	-1.957	-2.142	-3.547	-1.685	-4.302	N	4.943e-25	C3ar1	complement component 3a receptor 1
10510516	0.0004934	2.265e-05	0.09231	5.509e-05	6.031e-06	7.677e-05	2.717e-06	2.763	3.096	6.081	4.739	10.05	3.618	4.947	N	1.815e-26	Slc2a5	solute carrier family 2 (facilitated glucose transporter), member 5
10555235	1.495e-06	9.033e-05	0.8092	1.886e-05	3.962e-05	0.005304	8.552e-09	-1.023	-1.229	-1.471	-1.39	-1.48	-1.372	-1.408	N	3.3e-22	Arrb1	arrestin, beta 1
10387922	2.26e-05	1.421e-05	0.01129	3.064e-05	4.442e-07	0.001862	4.647e-07	1.222	1.208	1.296	1.207	1.276	1.453	1.287	N	2.815e-24	Slc25a11	solute carrier family 25 (mitochondrial carrier oxoglutarate carrier), member 11
10362392	0.000151	2.782e-05	0.1063	0.0001588	0.000301	0.003779	2.725e-05	1.175	1.119	1.378	1.198	1.213	1.296	1.265	N	1.529e-17	Psmd2	proteasome (prosome, macropain) 26S subunit, non-ATPase, 2
10391146	8.95e-05	2.248e-06	0.05608	6.534e-06	5.902e-07	0.0001689	1.157e-09	3.453	2.46	7.534	4.079	8.137	5.975	3.586	N	1.301e-27	Acly	ATP citrate lyase
10447699	6.656e-07	0.002548	0.04986	0.0004844	0.0004426	0.002104	4.453e-09	1.113	1.082	1.177	1.159	1.203	1.11	1.112	N	9.035e-19	6530411M01Rik	RIKEN cDNA 6530411M01 gene
10472300	0.0006997	8.484e-06	0.08736	4.177e-07	4.827e-05	0.0008817	1.312e-07	1.379	1.282	1.668	1.593	1.708	1.528	1.523	N	1.515e-20	Psmd14	proteasome (prosome, macropain) 26S subunit, non-ATPase, 14
10500133	4.799e-06	0.0008524	0.7616	0.001293	8.837e-06	5.096e-05	3.843e-05	1.016	-1.351	-1.726	-1.218	-1.211	-1.327	-1.317	N	1.643e-20	Prune	prune homolog (Drosophila)
10528598	4.731e-07	6.019e-06	0.0853	7.28e-06	0.000322	0.00221	7.573e-10	1.159	1.225	1.492	1.284	1.4	1.339	1.208	N	6.756e-25	Fastk	Fas-activated serine/threonine kinase
10562096	0.0002777	6.568e-06	0.05299	1.445e-05	1.422e-06	0.001066	2.266e-09	1.256	1.262	1.44	1.344	1.55	1.295	1.443	N	3.224e-23	Tmem147	transmembrane protein 147
10355844	1.079e-05	2.711e-05	0.1941	0.0003774	4.926e-05	0.002699	2.231e-06	1.094	1.107	1.233	1.173	1.276	1.222	1.194	N	7.316e-19	Dnpep	aspartyl aminopeptidase
10525893	3.794e-06	2.489e-05	0.2453	2.262e-05	4.12e-05	8.076e-05	7.555e-08	1.26	1.568	2.407	1.867	3.279	1.947	2.215	N	3.546e-25	Aacs	acetoacetyl-CoA synthetase
10542164	0.0005018	0.004164	0.5852	0.003915	1.784e-05	0.002787	1.103e-05	-1.062	-2.052	-1.678	-2.3	-3.966	-1.521	-5.044	N	3.712e-25	Clec12a	C-type lectin domain family 12, member a
10558248	0.001355	0.0001485	0.02173	0.000125	0.0006355	0.006307	4.451e-05	1.128	1.096	1.196	1.166	1.141	1.206	1.125	N	4.418e-17	Bub3	budding uninhibited by benzimidazoles 3 homolog (S. cerevisiae)
10580155	0.00119	0.005379	0.09588	0.002346	0.003036	0.004142	7.184e-05	1.107	1.131	1.132	1.121	1.171	1.111	1.116	N	2.519e-13	D8Ertd738e	DNA segment, Chr 8, ERATO Doi 738, expressed
10375240	2.785e-05	1.111e-06	0.1107	0.0001782	0.0003741	0.001904	1.1e-08	1.182	1.332	1.542	1.311	1.66	1.541	1.363	N	2.46e-23	Hspd1	heat shock protein 1 (chaperonin)
10410995	0.0001999	0.00178	0.1901	0.002197	1.052e-07	0.0005904	2.209e-06	-1.278	-1.468	-1.476	-1.478	-1.428	-1.437	-2.149	N	1.719e-17	Rasgrf2	RAS protein-specific guanine nucleotide-releasing factor 2
10427369	7.852e-08	3.146e-06	0.8462	0.0009996	0.0001408	0.006651	5.525e-07	-1.015	-1.266	-1.363	-1.225	-1.451	-1.647	-1.42	N	6.374e-21	Pde1b	phosphodiesterase 1B, Ca2+-calmodulin dependent
10435948	4.104e-05	0.00234	0.03567	0.0003676	2.524e-05	0.0009139	1.135e-09	-1.316	-1.44	-1.419	-1.262	-1.347	-1.454	-1.515	N	3.371e-14	Ccdc80	coiled-coil domain containing 80
10458398	0.0003485	0.000337	0.0058	4.77e-05	0.04844	0.001534	2.155e-05	1.19	1.193	1.329	1.231	1.309	1.228	1.128	N	7.398e-19	Hars	histidyl-tRNA synthetase
10375880	5.851e-07	1.234e-05	0.0952	0.0003345	0.0003058	0.0004997	7.052e-06	1.154	1.188	1.453	1.243	1.355	1.352	1.237	N	1.632e-21	Nhp2	NHP2 ribonucleoprotein homolog (yeast)
10384824	0.003702	0.001603	0.2213	0.0001342	0.001678	0.003071	1.89e-05	1.136	1.181	1.181	1.288	1.409	1.231	1.248	N	6.082e-15	Prorsd1	prolyl-tRNA synthetase domain containing 1
10448748	0.001397	0.0007755	0.1026	1.323e-05	0.002168	0.0007663	0.0001979	1.179	1.177	1.29	1.223	1.196	1.142	1.162	N	2.387e-14	Nubp2	nucleotide binding protein 2
10435388	1.999e-10	6.001e-08	0.08818	3.993e-08	2.016e-10	0.001595	3.691e-11	-1.584	-1.598	-3.299	-2.68	-2.948	-2.978	-2.946	N	3.076e-30	Adcy5	adenylate cyclase 5
10497548	1.244e-06	4.772e-06	0.3501	4.461e-05	2.33e-05	0.001852	7.392e-06	-1.082	-1.248	-1.439	-1.202	-1.195	-1.288	-1.284	N	8.35e-21	Fndc3b	fibronectin type III domain containing 3B
10584674	3.576e-06	0.001008	0.2897	5.176e-05	4.349e-07	0.0001486	5.028e-07	-1.082	-1.4	-1.364	-1.498	-1.477	-1.451	-1.64	N	2.209e-20	Mcam	melanoma cell adhesion molecule
10554817	7.65e-06	0.0008424	0.0974	0.000379	0.0043	0.007933	4.334e-08	1.132	1.111	1.238	1.262	1.323	1.2	1.177	N	2.019e-16	Gm10291	glyceraldehyde-3-phosphate dehydrogenase pseudogene
10565609	1.419e-08	1.186e-05	0.04227	3.056e-05	9.569e-06	2.541e-05	2.904e-10	1.843	2.407	5.995	4.288	6.351	2.653	2.72	N	1.936e-25	Thrsp	thyroid hormone responsive
10559796	1.621e-14	6.979e-08	0.4056	1.481e-05	5.803e-06	0.0001955	6.828e-09	-1.677	-2.836	-8.06	-4.467	-4.388	-4.04	-2.936	N	8.719e-28	Peg3	paternally expressed 3
10576417	0.0007401	0.0007629	0.07914	1.961e-06	0.002066	0.0002616	1.109e-06	1.237	1.23	1.279	1.216	1.459	1.186	1.249	N	2.508e-17	Galnt2	UDP-N-acetyl-alpha-D-galactosamine:polypeptide N-acetylgalactosaminyltransferase 2
10595900	0.0004036	0.0002167	0.1984	1.189e-05	0.0005002	0.004965	9.921e-07	1.306	1.217	1.643	1.818	2.249	1.514	1.689	N	4.035e-20	Mrps22	mitochondrial ribosomal protein S22
10370632	0.0001791	4.506e-05	0.08275	0.0001017	4.452e-05	0.000766	7.25e-08	1.136	1.181	1.209	1.213	1.384	1.255	1.303	N	2.19e-22	Rnf126	ring finger protein 126
10485830	3.892e-05	3.226e-07	0.03614	1.567e-05	0.0002126	0.0001176	7.973e-10	1.212	1.23	1.292	1.193	1.355	1.291	1.213	N	5.187e-23	Emc4	ER membrane protein complex subunit 4
10360806	2.029e-08	0.0006337	0.1314	0.001856	0.0003563	0.005159	6.615e-06	-1.068	-1.194	-1.312	-1.124	-1.189	-1.335	-1.264	N	7.325e-16	Capn2	calpain 2
10387525	8.62e-06	0.00578	0.03457	2.143e-05	0.0006446	0.0001928	6.743e-09	1.181	1.232	1.457	1.304	1.37	1.223	1.265	N	6.363e-21	Mpdu1	mannose-P-dolichol utilization defect 1
10516932	1.147e-08	1.136e-05	0.01061	0.0001049	0.001376	0.002629	0.0001913	-1.372	-1.474	-3.444	-1.678	-1.549	-2.088	-1.383	N	1.917e-26	Sesn2	sestrin 2
10532965	5.176e-05	5.673e-05	0.08445	5.735e-08	9.468e-05	0.0001959	1.292e-08	1.163	1.197	1.25	1.285	1.403	1.213	1.336	N	2.883e-23	Rnf10	ring finger protein 10
10542355	1.29e-07	7.706e-08	0.06101	2.74e-05	7.842e-07	6.578e-06	4.515e-10	-1.529	-2.041	-2.419	-1.817	-1.988	-2.332	-3.036	N	9.371e-29	Emp1	epithelial membrane protein 1
10524555	2.995e-06	0.0003923	0.3107	1.42e-06	0.002418	0.001485	6.389e-07	1.083	1.152	1.44	1.311	1.372	1.253	1.155	N	2.423e-20	Mvk	mevalonate kinase
10359181	2.99e-07	0.0005402	0.2282	0.002265	3.112e-06	0.00351	2.258e-05	-1.113	-1.225	-1.265	-1.301	-1.384	-1.308	-1.533	N	3.612e-19	Tor3a	torsin family 3, member A
10574471	5.722e-06	0.000175	0.07798	0.003828	6.391e-06	0.000245	3.313e-07	-1.143	-1.241	-1.336	-1.294	-1.646	-1.446	-1.888	N	1.076e-24	Cmtm3	CKLF-like MARVEL transmembrane domain containing 3
10383389	1.647e-06	0.003099	0.1056	5.086e-06	0.0001281	0.006868	6.104e-07	1.293	1.256	1.543	1.544	1.67	1.263	1.556	N	1.249e-19	Mrpl12	mitochondrial ribosomal protein L12
10551554	6.709e-06	0.001972	0.1327	0.0001138	0.0002007	0.005095	2.305e-06	1.145	1.114	1.342	1.277	1.345	1.139	1.295	N	4.582e-19	Sars2	seryl-aminoacyl-tRNA synthetase 2
10449163	1.533e-05	0.0003947	0.05824	1.369e-05	0.0003293	0.001964	2.685e-08	1.246	1.158	1.379	1.219	1.382	1.279	1.257	N	8.796e-19	Pigq	phosphatidylinositol glycan anchor biosynthesis, class Q
10419810	1.246e-05	1.393e-06	0.07122	1.027e-05	1.251e-06	0.0001605	3.82e-06	1.277	1.274	1.517	1.292	1.47	1.435	1.537	N	1.626e-23	Psmb5	proteasome (prosome, macropain) subunit, beta type 5
10413086	0.0002251	0.001916	0.162	3.391e-05	0.0004026	0.004106	0.00134	1.241	1.275	1.468	1.48	1.467	1.406	1.461	N	1.154e-14	Adk	adenosine kinase
10362138	2.385e-08	8.191e-07	0.01659	5.287e-05	5.919e-07	0.0008242	9.391e-05	-2.178	-2.608	-6.806	-2.648	-2.202	-3.223	-2.554	N	5.491e-27	Vnn1	vanin 1
10508099	1.482e-05	2.191e-05	0.1027	0.0002201	1.242e-06	0.002831	2.618e-07	1.56	1.528	2.563	1.828	3.094	1.999	2.359	N	4.629e-25	Oscp1	organic solute carrier partner 1
10404702	4.627e-08	9.29e-08	0.5249	3.616e-05	2.041e-08	0.0004552	3.013e-07	-1.104	-1.411	-2.578	-1.605	-1.611	-2.026	-1.764	N	9.799e-32	Gcnt2	glucosaminyl (N-acetyl) transferase 2, I-branching enzyme
10371877	2.662e-05	7.208e-05	0.001689	7.691e-06	0.003007	0.01318	3.572e-06	1.117	1.099	1.164	1.121	1.136	1.177	1.116	N	2.275e-20	Slc25a3	solute carrier family 25 (mitochondrial carrier, phosphate carrier), member 3
10412466	1.616e-05	6.646e-07	0.4553	0.0005775	0.001763	0.0002396	7.535e-06	1.084	-1.362	-1.495	-1.288	-1.329	-1.711	-1.211	N	1.707e-17	Hmgcs1	3-hydroxy-3-methylglutaryl-Coenzyme A synthase 1
10431732	0.001935	5.144e-06	0.05945	0.002213	0.0001323	0.007683	5.13e-09	1.145	1.129	1.224	1.14	1.271	1.328	1.181	N	2.296e-18	Zcrb1	zinc finger CCHC-type and RNA binding motif 1
10477986	0.0002353	0.005149	0.1266	1.519e-05	2.217e-06	0.0007086	1.941e-06	-2.218	-1.288	-1.494	-1.556	-1.932	-1.51	-2.748	N	8.587e-07	Nnat	neuronatin
10479041	3.582e-06	0.0002345	0.2979	6.712e-05	0.0003595	0.005346	3.264e-06	1.092	1.403	2.305	1.591	2.434	1.719	1.719	N	4.581e-25	Rbm38	RNA binding motif protein 38
10488322	9.15e-09	0.0005961	0.9013	0.007438	0.0001708	0.0003882	5.712e-08	-1.005	1.371	2.026	1.257	1.784	1.546	1.548	N	2.129e-22	Ralgapa2	Ral GTPase activating protein, alpha subunit 2 (catalytic)
10490159	1.02e-07	9.278e-06	0.1638	1.004e-05	8.742e-06	0.0006001	6.881e-08	-1.08	-1.445	-1.548	-1.793	-1.648	-1.664	-1.534	N	6.721e-26	Pmepa1	prostate transmembrane protein, androgen induced 1
10542460	0.004083	3.304e-08	0.1448	7.947e-07	1.226e-05	0.001419	4.612e-06	1.379	1.19	1.283	1.648	1.569	1.457	1.503	N	3.792e-18	Dera	2-deoxyribose-5-phosphate aldolase homolog (C. elegans)
10592535	0.0003143	4.035e-06	0.1372	1.509e-05	4.417e-05	0.0001354	1.136e-07	2.196	1.511	2.346	2.694	5.465	3.012	2.399	N	3.516e-24	Sorl1	sortilin-related receptor, LDLR class A repeats-containing
10600205	3.815e-07	0.000211	0.9871	0.00176	0.005142	0.003703	7.377e-08	-1.031	-1.503	-3.483	-1.661	-1.745	-2.092	-1.362	N	3.78e-22	Dusp9	dual specificity phosphatase 9
10422161	1.785e-06	0.0004175	0.1287	0.0009874	0.0008366	0.005197	7.023e-10	1.082	1.065	1.154	1.136	1.18	1.111	1.099	N	4.232e-17	Gm10293	glyceraldehyde-3-phosphate dehydrogenase pseudogene
10438911	6.005e-08	0.001167	0.07653	0.003279	0.0001305	0.006647	4.995e-06	-1.115	-1.148	-1.327	-1.145	-1.214	-1.2	-1.207	N	2.831e-18	Atp13a3	ATPase type 13A3
10455227	9.021e-05	0.0001526	0.09486	2.145e-05	4.159e-05	0.001163	1.208e-07	1.23	1.127	1.306	1.22	1.322	1.199	1.249	N	3.293e-17	Rnf14	ring finger protein 14
10498284	2.014e-09	5.288e-05	0.239	0.002714	1.32e-05	0.006733	3.836e-05	-1.094	-1.269	-1.685	-1.178	-1.215	-1.535	-1.347	N	2.088e-18	Wwtr1	WW domain containing transcription regulator 1
10524941	0.002544	0.0008556	0.104	3.408e-05	3.49e-06	0.008657	3.243e-06	-1.423	-1.173	-1.583	-1.76	-2.107	-1.58	-1.63	N	1.044e-14	Fbxo21	F-box protein 21
10372116	0.0001164	0.0001816	0.1765	0.0006719	0.007342	0.006749	4.227e-05	1.156	1.197	1.475	1.295	1.593	1.405	1.257	N	1.308e-16	Csl	citrate synthase like
10383395	1.092e-07	8.938e-06	0.04274	1.081e-06	0.000307	0.000592	3.926e-09	1.519	1.517	3.242	2.081	2.167	2.578	1.672	N	7.832e-26	Slc25a10	solute carrier family 25 (mitochondrial carrier, dicarboxylate transporter), member 10
10395520	0.0005708	0.00572	0.02709	0.00569	0.0003421	0.001878	4.854e-06	1.295	1.339	1.468	1.357	1.623	1.375	1.585	N	7.716e-16	Immp2l	IMP2 inner mitochondrial membrane peptidase-like (S. cerevisiae)
10423363	1.087e-05	0.003699	0.04636	2.296e-05	0.00027	0.0005075	6.996e-06	1.363	1.495	1.85	1.561	1.807	1.421	1.593	N	5.684e-20	Ank	progressive ankylosis
10470014	5.458e-06	0.0005674	0.4101	0.009547	0.000108	0.005949	5.1e-07	-1.048	-1.142	-1.386	-1.224	-1.33	-1.269	-1.21	N	1.027e-17	Entpd2	ectonucleoside triphosphate diphosphohydrolase 2
10528583	5.652e-06	4.309e-08	0.02872	1.453e-05	0.0003061	0.00114	1.529e-08	1.252	1.216	1.562	1.253	1.353	1.575	1.23	N	6.509e-25	Cdk5	cyclin-dependent kinase 5
10536472	3.079e-08	6.73e-05	0.8295	0.001071	0.000258	0.003401	1.322e-06	-1.01	-1.233	-1.358	-1.195	-1.391	-1.409	-1.355	N	2.503e-21	Mdfic	MyoD family inhibitor domain containing
10490225	0.0001613	0.001777	0.04835	1.741e-05	0.0002393	0.001758	2.967e-07	1.271	1.237	1.413	1.35	1.447	1.248	1.303	N	1.636e-19	Slmo2	slowmo homolog 2 (Drosophila)
10547621	4.437e-05	0.000383	0.5873	0.003406	1.555e-06	0.001099	7.966e-06	1.035	-1.756	-1.873	-2.284	-3.284	-1.686	-4.202	N	3.061e-27	Apobec1	apolipoprotein B mRNA editing enzyme, catalytic polypeptide 1
10402783	1.437e-07	0.002228	0.4705	0.002396	5.391e-05	0.009693	0.0006198	-1.074	-1.321	-1.686	-1.457	-1.825	-1.342	-2.046	N	7.726e-20	Ahnak2	AHNAK nucleoprotein 2
10438517	8.471e-05	0.0001688	0.00336	5.877e-05	0.2386	0.003481	3.25e-05	1.271	1.243	1.644	1.311	1.347	1.417	1.068	N	3.693e-19	Alg3	asparagine-linked glycosylation 3 (alpha-1,3-mannosyltransferase)
10498383	1.944e-06	3.677e-05	0.2619	0.005957	6.21e-05	0.0001482	7.864e-05	-1.11	-1.346	-1.521	-1.304	-1.526	-1.46	-1.486	N	8.315e-21	Igsf10	immunoglobulin superfamily, member 10
10500295	2.334e-08	0.0001242	0.166	0.005849	1.494e-05	0.004187	2.147e-06	-1.127	-1.272	-1.453	-1.611	-2.134	-1.5	-2.319	N	4.943e-25	Plekho1	pleckstrin homology domain containing, family O member 1
10599654	1.367e-07	3.401e-06	0.0952	0.0006024	7.996e-05	0.003265	2.589e-06	-1.395	-1.462	-1.964	-1.606	-1.678	-1.91	-1.554	N	6.632e-20	Cxx1c	CAAX box 1C
10539606	0.009033	1.645e-05	0.04806	0.001787	0.0002496	9.475e-05	2.156e-05	1.079	1.13	1.152	1.145	1.226	1.227	1.227	N	1.511e-18	Cct7	chaperonin containing Tcp1, subunit 7 (eta)
10565819	1.904e-06	9.941e-06	0.3471	8.44e-05	3.168e-06	0.001423	8.528e-08	-1.105	-1.356	-1.517	-1.493	-1.715	-1.593	-1.728	N	5.773e-25	Slco2b1	solute carrier organic anion transporter family, member 2b1
10601659	5.185e-05	2.728e-05	0.1264	0.0001581	2.297e-09	0.0004865	1.863e-09	-1.395	-1.8	-1.832	-2.31	-2.449	-2.124	-4.471	N	4.093e-26	Srpx2	sushi-repeat-containing protein, X-linked 2
10435654	2.116e-08	0.002255	0.2053	7.106e-06	0.004274	0.0008912	0.0004527	-1.099	-1.245	-1.625	-1.269	-1.154	-1.312	-1.168	N	1.534e-17	Lrrc58	leucine rich repeat containing 58
10545101	1.682e-05	0.0001572	0.3726	0.002608	0.0001462	0.001841	9.825e-05	-1.07	-1.608	-1.644	-2.028	-3.332	-1.598	-3.223	N	1.815e-26	Hpgds	hematopoietic prostaglandin D synthase
10425757	0.000158	1.646e-05	0.03003	9.451e-06	6.111e-05	9.472e-05	1.046e-07	1.244	1.185	1.236	1.202	1.359	1.222	1.235	N	8.857e-21	1500032L24Rik	RIKEN cDNA 1500032L24 gene
10428744	0.001109	0.002461	0.1558	3.832e-05	0.00421	0.001116	6.126e-07	1.104	1.12	1.176	1.203	1.341	1.21	1.15	N	1.826e-16	9130401M01Rik	RIKEN cDNA 9130401M01 gene
10436892	2.134e-06	0.001575	0.3524	0.0001206	0.001394	0.0008316	8.613e-05	-1.042	-1.286	-1.261	-1.215	-1.211	-1.261	-1.323	N	1.015e-15	Itsn1	intersectin 1 (SH3 domain protein 1A)
10379981	8.95e-05	1.501e-06	0.1149	0.0005142	0.0006231	0.005401	4.635e-07	1.285	1.232	1.386	1.292	1.445	1.542	1.32	N	1.525e-18	Ptrh2	peptidyl-tRNA hydrolase 2
10445430	0.001519	0.005749	0.08724	0.008924	0.009315	0.005934	6.896e-07	1.145	1.141	1.143	1.137	1.332	1.136	1.22	N	1.304e-13	Mrpl14	mitochondrial ribosomal protein L14
10467744	2.63e-05	1.934e-05	0.3973	0.0003317	2.347e-09	0.001229	4.407e-08	-1.629	-1.624	-3.213	-2.541	-3.255	-3.856	-6.881	N	9.722e-18	Sfrp5	secreted frizzled-related sequence protein 5
10529497	7.906e-06	3.918e-07	0.3483	6.789e-06	0.0001133	0.005252	1.178e-05	1.068	-1.241	-1.387	-1.353	-1.284	-1.802	-1.365	N	4.004e-19	Sh3tc1	SH3 domain and tetratricopeptide repeats 1
10389865	0.0002168	9.607e-05	0.07601	1.191e-05	1.02e-06	0.0002077	2.312e-06	1.325	1.288	1.583	1.323	1.38	1.401	1.398	N	9.698e-20	Nme1	NME/NM23 nucleoside diphosphate kinase 1
10381140	0.0004302	0.002053	0.0941	6.232e-05	3.115e-05	0.001874	1.541e-06	1.663	1.442	2.072	2.42	3.23	1.553	2.659	N	1.27e-21	Ttc25	tetratricopeptide repeat domain 25
10369774	1.063e-07	0.004671	0.7684	0.0001334	0.009944	0.001973	0.006588	-1.01	-1.125	-1.392	-1.169	-1.093	-1.141	-1.102	N	2.774e-16	Nrbf2	nuclear receptor binding factor 2
10436500	3.811e-06	7.428e-05	0.1054	2.69e-05	1.614e-05	0.0001163	3.834e-08	1.669	1.873	2.415	2.098	2.868	2.053	2.119	N	6.767e-23	Gbe1	glucan (1,4-alpha-), branching enzyme 1
10445565	4.71e-09	0.0005823	0.01711	0.0001423	0.0004222	0.0005688	6e-06	1.14	1.178	1.381	1.192	1.303	1.242	1.259	N	1.291e-23	Mrpl2	mitochondrial ribosomal protein L2
10477644	1.266e-05	0.000145	0.2879	0.005208	6.601e-08	1.915e-05	9.286e-11	1.072	-1.473	-1.528	-1.341	-1.567	-1.595	-1.763	N	1.958e-21	Trp53inp2	transformation related protein 53 inducible nuclear protein 2
10345504	4.085e-05	0.0001154	0.1174	8.535e-05	0.001106	0.008447	1.681e-08	1.162	1.117	1.327	1.25	1.395	1.342	1.232	N	2.332e-19	Cox5b	cytochrome c oxidase, subunit Vb
10400941	8.642e-06	5.428e-06	0.06253	2.187e-06	3.347e-05	0.0001476	1.833e-08	1.532	1.628	2.952	2.109	2.717	2.024	2.064	N	4.305e-27	Dhrs7	dehydrogenase/reductase (SDR family) member 7
10345241	3.885e-07	0.000302	0.1338	0.0001131	7.002e-07	0.001346	5.74e-08	-1.233	-1.324	-1.51	-1.38	-1.464	-1.484	-1.492	N	1.169e-18	Dst	dystonin
10471411	1.594e-06	8.541e-05	0.05429	2.641e-05	0.0007162	0.004792	2.595e-07	1.406	1.185	1.596	1.497	1.764	1.394	1.512	N	3.509e-21	Ptges2	prostaglandin E synthase 2
10524659	0.001221	3.623e-05	0.1516	0.0002329	0.0005364	0.006703	3.19e-07	1.128	1.146	1.353	1.249	1.544	1.304	1.318	N	6.788e-19	Pop5	processing of precursor 5, ribonuclease P/MRP family (S. cerevisiae)
10526250	1.122e-06	1.406e-06	0.02778	7.567e-06	5.931e-05	0.0004912	3.661e-08	1.198	1.188	1.363	1.273	1.464	1.343	1.296	N	9.594e-26	Abhd11	abhydrolase domain containing 11
10355554	4.645e-11	0.0001562	0.04313	0.003002	7.222e-06	0.007821	1.248e-05	1.079	1.098	1.287	1.088	1.15	1.193	1.177	N	5.903e-23	Aamp	angio-associated migratory protein
10407307	8.248e-09	0.002035	0.05348	0.0009537	3.995e-05	0.002461	1.136e-05	1.21	1.281	1.496	1.261	1.447	1.328	1.415	N	1.005e-19	Mocs2	molybdenum cofactor synthesis 2
10417538	0.0001003	6.382e-05	0.1204	7.91e-06	3.166e-05	0.0004132	6.169e-07	1.736	1.646	3.15	2.092	3.036	1.898	2.263	N	1.878e-22	Pdhb	pyruvate dehydrogenase (lipoamide) beta
10518570	0.0003957	0.0005985	0.05419	5.83e-07	0.0001611	0.004091	1.408e-07	1.769	1.343	1.724	1.791	1.958	1.552	1.676	N	1.23e-18	Pgd	phosphogluconate dehydrogenase
10526277	9.448e-08	1.135e-05	0.2995	4.88e-05	5.762e-05	0.0005572	7.327e-07	1.221	1.604	2.077	1.685	2.36	1.904	1.925	N	8.275e-24	Mlxipl	MLX interacting protein-like
10364102	0.001503	0.000969	0.0777	0.0013	2.78e-05	0.002375	4.905e-06	1.383	1.42	1.821	1.712	3.418	1.58	1.957	N	1.525e-18	Chchd10	coiled-coil-helix-coiled-coil-helix domain containing 10
10366337	1.134e-08	1.128e-05	0.1599	1.034e-05	0.0003162	0.001963	1.24e-08	-1.209	-1.305	-1.686	-1.517	-1.406	-1.57	-1.415	N	3.182e-22	Nap1l1	nucleosome assembly protein 1-like 1
10383012	0.0002422	0.001313	0.05693	1.843e-06	0.005417	0.0007987	1.071e-06	1.247	1.223	1.334	1.334	1.438	1.185	1.237	N	3.358e-18	Pgs1	phosphatidylglycerophosphate synthase 1
10377851	0.0007691	0.0002376	0.05819	0.0007586	0.008616	0.003727	0.00619	1.195	1.101	1.216	1.111	1.115	1.223	1.145	N	2.282e-12	Psmb6	proteasome (prosome, macropain) subunit, beta type 6
10381298	0.0004692	7.268e-05	0.04481	0.000941	1.146e-07	0.002085	4.23e-05	-1.24	-1.326	-1.269	-1.369	-1.347	-1.588	-1.713	N	1.108e-17	Ramp2	receptor (calcitonin) activity modifying protein 2
10400170	0.005554	6.366e-05	0.0717	4.317e-05	0.0001987	0.0007189	1.5e-08	1.156	1.308	1.196	1.506	1.903	1.534	1.399	N	6.404e-23	Prkd1	protein kinase D1
10541075	2.985e-05	1.846e-06	0.01393	0.0001654	0.000652	0.009223	0.0001398	-1.243	-1.228	-1.501	-1.423	-1.26	-1.693	-1.23	N	5.903e-21	Cxcl12	chemokine (C-X-C motif) ligand 12
10456492	1.876e-07	2.522e-05	0.2834	0.0003493	9.268e-08	0.0007139	1.528e-05	-1.057	-1.242	-1.594	-1.324	-1.222	-1.254	-1.444	N	8.286e-26	D18Ertd653e	DNA segment, Chr 18, ERATO Doi 653, expressed
10479550	3.696e-05	0.001729	0.194	1.379e-05	0.0003	0.0004968	2.91e-06	1.152	1.207	1.285	1.313	1.447	1.172	1.29	N	5.499e-18	Ppdpf	pancreatic progenitor cell differentiation and proliferation factor homolog (zebrafish)RIKEN cDNA 2700038C09 gene
10539769	0.0005415	0.0002848	0.06037	0.003077	0.004467	0.006465	2.322e-06	1.158	1.183	1.275	1.193	1.294	1.403	1.189	N	4.181e-16	Nfu1	NFU1 iron-sulfur cluster scaffold homolog (S. cerevisiae)
10472195	1.149e-05	4.391e-05	0.1372	9.6e-05	0.004276	0.006946	0.0007068	1.165	1.296	1.507	1.243	1.213	1.168	1.245	N	1.237e-15	Nudt15	nudix (nucleoside diphosphate linked moiety X)-type motif 15
10575153	0.0002219	2.777e-07	0.08369	1.394e-07	0.0001323	0.002118	1.637e-08	1.568	1.316	1.941	1.943	2.034	2.084	1.5	N	2.998e-22	Cyb5b	cytochrome b5 type B
10592114	1.86e-05	0.0002229	0.05223	6.253e-05	0.005653	0.002822	5.048e-08	1.202	1.205	1.463	1.371	1.454	1.286	1.206	N	1.972e-20	Foxred1	FAD-dependent oxidoreductase domain containing 1
10448676	3.943e-07	4.517e-06	0.01309	4.151e-05	2.587e-07	0.005801	7.711e-08	-1.375	-1.262	-1.437	-1.451	-1.445	-1.671	-1.598	N	6.767e-23	Slc9a3r2	solute carrier family 9 (sodium/hydrogen exchanger), member 3 regulator 2
10455780	9.193e-07	0.001084	0.05967	0.0004542	0.0004771	0.001008	9.703e-10	1.121	1.09	1.185	1.169	1.21	1.128	1.124	N	1.644e-18	Gapdh	glyceraldehyde-3-phosphate dehydrogenase
10536794	1.463e-05	1.901e-05	0.3792	0.0008086	1.119e-05	0.0006811	1.242e-07	-1.091	-1.727	-2.333	-1.831	-1.901	-2.048	-1.794	N	5.85e-27	Hilpda	hypoxia inducible lipid droplet associated
10574976	5.392e-05	2.687e-05	0.5351	0.006907	0.0007745	0.0001897	7.205e-07	1.039	-1.37	-1.244	-1.209	-1.463	-1.257	-1.4	N	1.068e-18	Pla2g15	phospholipase A2, group XV
10380551	1.473e-05	0.001012	0.08759	3.239e-05	0.0005781	0.003604	3.847e-06	1.228	1.144	1.392	1.322	1.35	1.326	1.294	N	1.629e-17	Phb	prohibitin
10424825	7.964e-07	0.0001692	0.04956	1.107e-05	0.0003263	0.002216	1.938e-08	1.27	1.248	1.57	1.413	1.633	1.488	1.402	N	3.253e-22	Cyc1	cytochrome c-1
10499483	0.0004471	8.473e-05	0.08009	6.692e-07	1.478e-05	0.0002448	5.701e-08	2.043	1.647	3.024	2.581	3.215	2.953	2.205	N	1.293e-23	Fdps	farnesyl diphosphate synthetase
10570982	8.262e-07	0.002287	0.1467	1.898e-05	2.261e-07	0.003425	2.137e-09	-1.146	-1.184	-1.508	-1.295	-1.356	-1.257	-1.561	N	6.422e-21	Fgfr1	fibroblast growth factor receptor 1
10409684	0.0002829	7.83e-06	0.09409	1.483e-05	0.0008134	0.006395	1.528e-06	1.137	1.16	1.207	1.213	1.268	1.259	1.167	N	1.069e-18	2210016F16Rik	RIKEN cDNA 2210016F16 gene
10508135	7.917e-07	1.819e-06	0.214	0.0001118	0.001064	9.672e-05	2.745e-05	1.048	1.138	1.234	1.122	1.152	1.245	1.092	N	5.914e-23	Trappc3	trafficking protein particle complex 3
10511935	2.484e-05	8.725e-05	0.04719	0.003734	0.001866	0.004834	8.756e-06	-1.165	-1.178	-1.364	-1.141	-1.174	-1.204	-1.18	N	7.362e-16	Pnrc1	proline-rich nuclear receptor coactivator 1
10426042	2.085e-05	0.0001086	0.8508	0.00338	4.938e-05	0.0001648	3.179e-08	-1.019	-1.263	-1.437	-1.217	-1.255	-1.247	-1.252	N	2.484e-20	Gramd4	GRAM domain containing 4
10461721	2.848e-06	9.187e-05	0.8548	0.00301	1.682e-05	0.002996	6.591e-07	-1.025	-1.755	-2.23	-2.687	-4.196	-2.303	-4.209	N	3.55e-28	Mpeg1	macrophage expressed gene 1
10474596	0.001199	6.199e-05	0.1553	0.001198	0.000286	0.0005742	2.3e-08	1.18	1.269	1.397	1.209	1.559	1.485	1.352	N	1.276e-18	Aven	apoptosis, caspase activation inhibitor
10507479	6.657e-07	5.412e-08	0.08468	0.0006098	1.772e-06	0.002622	7.125e-09	1.23	1.381	1.836	1.552	2.278	1.908	1.883	N	3.804e-26	Tmem53	transmembrane protein 53
10520025	1.634e-06	1.612e-05	0.2624	3.802e-07	2.954e-06	0.000545	5.206e-08	1.115	1.177	1.535	1.341	1.486	1.319	1.394	N	1.048e-24	Psmc2	proteasome (prosome, macropain) 26S subunit, ATPase 2
10553301	5.518e-05	0.001674	0.07719	1.365e-05	0.001488	0.0004568	2.388e-07	1.238	1.226	1.303	1.231	1.348	1.304	1.228	N	1.3e-16	Ldha	lactate dehydrogenase A
10564818	0.0001121	0.007723	0.5868	0.004237	1.258e-07	0.005716	1.554e-06	-1.087	-1.563	-1.822	-1.944	-2.928	-1.541	-3.677	N	6.336e-24	Anpep	alanyl (membrane) aminopeptidase
10352166	0.0001468	0.00233	0.1762	0.0004872	6.379e-06	0.0009294	2.628e-05	1.265	1.428	1.432	1.557	1.941	1.374	2.098	N	1.556e-19	Cnst	consortin, connexin sorting protein
10435661	8.564e-06	4.971e-06	0.3288	2.918e-05	4.312e-06	0.0007015	5.384e-10	-1.159	-1.564	-1.758	-1.753	-1.572	-1.63	-1.557	N	5.359e-24	Gpr156	G protein-coupled receptor 156
10443009	3.053e-05	0.000193	0.05171	3.061e-06	6.985e-06	0.001389	2.35e-09	1.286	1.271	1.57	1.47	1.616	1.467	1.371	N	1.098e-23	Ergic1	endoplasmic reticulum-golgi intermediate compartment (ERGIC) 1
10485429	4.262e-05	0.002321	0.1515	2.118e-05	4.066e-05	0.003762	6.67e-07	1.528	1.369	1.979	1.808	2.359	1.515	2.091	N	5.697e-20	Pdhx	pyruvate dehydrogenase complex, component X
10514298	8.134e-07	1.648e-09	0.00987	0.0003228	0.006409	0.007297	1.396e-06	1.251	1.196	1.498	1.227	1.352	1.523	1.202	N	1.102e-23	Mrpl48	mitochondrial ribosomal protein L48
10572449	0.0005743	2.332e-05	0.01346	0.0005067	0.001692	0.0005219	0.00383	1.207	1.161	1.245	1.146	1.121	1.235	1.089	N	1.566e-16	Lsm4	LSM4 homolog, U6 small nuclear RNA associated (S. cerevisiae)
10585417	1.252e-05	0.001143	0.1219	0.00369	0.00134	0.008479	2e-08	1.253	1.298	1.606	1.26	1.569	1.416	1.495	N	1.181e-16	Idh3a	isocitrate dehydrogenase 3 (NAD+) alpha
10364971	8.161e-07	0.003234	0.08037	1.226e-06	7.07e-06	0.0005179	5.824e-07	1.129	1.133	1.268	1.231	1.327	1.155	1.276	N	6.791e-23	Map2k2	mitogen-activated protein kinase kinase 2
10372891	0.0001201	0.0003999	0.167	6.148e-05	0.0004808	0.009924	9.177e-05	-1.094	-1.251	-1.679	-1.467	-1.312	-1.566	-1.387	N	2.486e-19	Srgap1	SLIT-ROBO Rho GTPase activating protein 1
10388938	3.272e-05	2.209e-05	0.3423	0.001881	0.0009368	0.002195	0.000256	-1.092	-1.25	-1.331	-1.328	-1.481	-1.321	-1.559	N	3.989e-19	Wsb1	WD repeat and SOCS box-containing 1
10389674	2.075e-05	2.623e-05	0.08396	1.315e-05	0.002082	0.0003735	1.131e-09	1.169	1.263	1.309	1.388	1.666	1.328	1.154	N	8.035e-24	Dynll2	dynein light chain LC8-type 2
10478799	0.000191	0.0003216	0.1244	0.0002207	7.737e-06	0.003981	2.217e-07	1.124	1.188	1.308	1.186	1.264	1.31	1.228	N	5.662e-19	Cse1l	chromosome segregation 1-like (S. cerevisiae)
10370824	7.347e-05	1.386e-05	0.2574	2.896e-06	2.41e-05	0.003242	2.44e-07	1.101	1.09	1.259	1.225	1.336	1.157	1.19	N	2.873e-19	Mbd3	methyl-CpG binding domain protein 3
10471337	3.37e-05	8.288e-05	0.03324	4.865e-06	0.000173	0.007423	9.113e-08	1.343	1.252	1.58	1.624	2.042	1.585	1.589	N	6.6e-23	Pomt1	protein-O-mannosyltransferase 1
10508112	4.035e-06	0.001086	0.02407	0.0001152	0.0003445	0.001886	1.976e-05	1.236	1.239	1.519	1.299	1.471	1.339	1.4	N	1.061e-20	Lsm10	U7 snRNP-specific Sm-like protein LSM10
10381250	7.293e-06	5.139e-05	0.05863	1.871e-06	0.009641	0.0001673	8.624e-09	1.286	1.222	1.576	1.425	1.607	1.597	1.229	N	7.607e-22	Tubg1	tubulin, gamma 1
10383564	7.181e-05	0.0001134	0.2058	0.0009304	4.337e-06	0.002123	0.0003367	1.263	1.258	1.538	1.323	1.354	1.504	1.594	N	1.187e-17	Fn3k	fructosamine 3 kinase
10445674	0.002663	0.0018	0.2423	5.682e-05	0.0006762	0.001945	9.51e-09	1.067	1.088	1.16	1.158	1.218	1.14	1.148	N	3.229e-16	Mrfap1	Morf4 family associated protein 1
10464772	5.034e-06	8.602e-05	0.07396	2.416e-06	0.0004091	0.001504	7.528e-07	1.721	1.507	2.053	1.739	2.528	1.897	1.725	N	2.727e-19	2010003K11Rik	RIKEN cDNA 2010003K11 gene
10562965	0.0004469	0.0008907	0.03064	0.0002875	0.006668	0.008759	8.582e-06	1.117	1.064	1.219	1.137	1.154	1.184	1.101	N	2.917e-16	Ap2a1	adaptor protein complex AP-2, alpha 1 subunit
10574232	1.745e-06	0.003879	0.25	0.002078	0.001816	0.0004755	2.073e-06	1.125	1.253	1.415	1.23	1.434	1.232	1.282	N	2.867e-16	Coq9	coenzyme Q9 homolog (yeast)
10582376	2.574e-09	5.078e-12	0.3927	7.479e-08	2.69e-09	0.001767	8.535e-07	-1.048	-1.259	-1.544	-1.288	-1.258	-1.446	-1.396	N	6.742e-33	Fam38a	family with sequence similarity 38, member A
10597279	3.599e-07	0.001822	0.2077	0.008739	3.017e-05	0.002226	1.694e-05	-1.08	-1.164	-1.53	-1.575	-2.044	-1.437	-1.957	N	2.33e-22	Ccrl2	chemokine (C-C motif) receptor-like 2
10604405	1.17e-06	1.121e-07	0.04204	0.0001951	3.665e-06	0.0004874	1.169e-08	1.291	1.337	1.634	1.447	1.643	1.688	1.541	N	1.269e-26	Aifm1	apoptosis-inducing factor, mitochondrion-associated 1
10363445	1.186e-10	7.365e-07	0.186	8.016e-05	2.258e-07	0.00185	4.308e-09	-1.241	-1.379	-1.878	-1.428	-1.647	-1.924	-1.894	N	1.746e-23	4632428N05Rik	RIKEN cDNA 4632428N05 gene
10449315	0.003287	0.004679	0.02439	0.0007616	0.0007609	0.0009858	7.916e-07	1.293	1.293	1.246	1.218	1.493	1.225	1.289	N	7.212e-17	2900010M23Rik	RIKEN cDNA 2900010M23 gene
10451953	0.001765	0.002578	0.0361	0.008648	4.655e-05	0.002775	2.096e-08	-1.357	-1.273	-1.353	-1.387	-2.125	-1.64	-2.159	N	2.276e-20	Lrg1	leucine-rich alpha-2-glycoprotein 1
10482089	2.297e-07	0.0007883	0.01555	4.255e-05	0.0008922	0.0002886	1.758e-09	1.247	1.237	1.499	1.276	1.413	1.296	1.256	N	1.048e-22	Ndufa8	NADH dehydrogenase (ubiquinone) 1 alpha subcomplex, 8
10562117	5.296e-08	0.001778	0.1867	0.0005243	9.658e-05	0.00774	0.0001822	-1.198	-1.278	-1.516	-1.271	-1.263	-1.411	-1.37	N	7.414e-15	Ffar2	free fatty acid receptor 2
10583056	0.004746	0.005912	0.8033	0.0008092	6.636e-08	0.00554	7.742e-08	-1.078	-1.93	-2.125	-2.857	-7.026	-3.231	-9.937	N	4.772e-22	Mmp12	matrix metallopeptidase 12
10593367	3.61e-05	6.729e-05	0.1038	9.611e-06	7.185e-05	8.432e-05	1.412e-08	1.719	1.722	2.786	2.027	2.736	1.742	2.004	N	9.708e-23	Dlat	dihydrolipoamide S-acetyltransferase (E2 component of pyruvate dehydrogenase complex)
10412909	8.862e-06	1.632e-09	0.2871	0.007711	1.012e-06	0.006502	6.224e-06	1.086	1.24	1.576	1.292	1.547	1.969	1.756	N	4.943e-25	Fdft1	farnesyl diphosphate farnesyl transferase 1
10432509	2.816e-05	3.088e-10	0.02564	2.096e-05	5.218e-06	0.001253	3.287e-08	1.288	1.252	1.506	1.297	1.421	1.572	1.242	N	1.076e-24	Uxt	ubiquitously expressed transcript
10446207	0.0003898	1.118e-06	0.01467	0.009517	9.184e-08	0.001189	6.413e-08	1.175	1.23	1.299	1.172	1.455	1.273	1.511	N	2.768e-24	Clpp	ClpP caseinolytic peptidase, ATP-dependent, proteolytic subunit
10457054	2.785e-05	0.0001243	0.112	1.975e-05	3.62e-05	0.0007679	7.181e-08	1.356	1.274	1.539	1.63	1.747	1.325	1.766	N	8.981e-22	Zadh2	zinc binding alcohol dehydrogenase, domain containing 2
10468309	1.281e-05	4.374e-05	0.195	8.356e-05	9.149e-06	0.0006702	1.121e-07	-1.312	-1.762	-2.139	-1.911	-1.913	-1.933	-1.982	N	2.003e-21	Sh3pxd2a	SH3 and PX domains 2A
10464924	2.179e-05	0.002976	0.09872	1.097e-06	0.001157	0.00643	3.124e-07	1.179	1.143	1.22	1.182	1.232	1.223	1.18	N	1.206e-15	Rab1b	RAB1B, member RAS oncogene family
10572357	0.00154	0.001016	0.009965	0.008791	0.005653	0.0321	2.882e-08	1.206	1.131	1.25	1.166	1.258	1.302	1.194	N	2.32e-15	Cope	coatomer protein complex, subunit epsilon
10545588	2.311e-06	1.957e-05	0.3382	0.001413	0.000181	0.001018	0.0001438	1.215	1.397	1.574	1.283	1.71	1.451	1.593	N	4.174e-17	Hk2	hexokinase 2
10491406	0.001061	0.0001671	0.0349	8.071e-05	0.0003777	0.00779	1.855e-08	1.337	1.24	1.365	1.302	1.57	1.392	1.338	N	9.294e-19	Ndufb5	NADH dehydrogenase (ubiquinone) 1 beta subcomplex, 5
10474028	5.643e-08	0.001118	0.1019	0.0002488	0.0007437	0.001277	1.156e-07	1.285	1.246	1.98	1.414	1.732	1.513	1.389	N	7.491e-20	Pex16	peroxisomal biogenesis factor 16
10483756	6.742e-08	0.008051	0.02662	0.0001067	0.0004137	3.411e-05	2.216e-07	1.253	1.205	1.437	1.234	1.354	1.22	1.264	N	1.315e-19	Atp5g3	ATP synthase, H+ transporting, mitochondrial F0 complex, subunit C3 (subunit 9)
10456891	7.382e-07	0.000426	0.05432	0.001142	8.987e-05	0.0019	1.046e-07	1.191	1.173	1.374	1.196	1.306	1.229	1.266	N	6.524e-20	Atp5a1	ATP synthase, H+ transporting, mitochondrial F1 complex, alpha subunit 1
10386005	0.0005129	5.021e-05	0.05721	0.0005344	0.001164	0.002404	6.472e-09	1.294	1.289	1.448	1.388	1.599	1.477	1.364	N	8.128e-19	Atp5f1	ATP synthase, H+ transporting, mitochondrial F0 complex, subunit B1
10476740	8.815e-06	0.02854	0.005735	5.504e-05	0.0009946	0.0008189	1.83e-07	1.227	1.367	1.374	1.315	1.618	1.198	1.375	N	1.001e-18	Slc24a3	solute carrier family 24 (sodium/potassium/calcium exchanger), member 3
10359422	2.302e-05	2.59e-05	0.04931	8.861e-06	2.366e-06	0.004204	6.633e-06	1.315	1.354	1.343	1.428	1.454	1.347	1.426	N	2.741e-19	Prdx6	peroxiredoxin 6
10597239	7.247e-05	0.002053	0.07666	9.659e-05	2.046e-05	0.0009982	7.24e-07	1.663	1.569	2.754	2.177	3.853	1.5	2.681	N	8.622e-24	Pth1r	parathyroid hormone 1 receptor
10426812	2.752e-07	0.000136	0.04013	0.0001698	0.0001367	0.000461	7.498e-10	1.422	1.491	2.268	1.428	1.712	1.766	1.408	N	2.868e-22	Gpd1	glycerol-3-phosphate dehydrogenase 1 (soluble)
10470775	0.0004993	0.009083	0.9057	0.001306	4.184e-06	0.003996	2.731e-08	-1.015	-1.277	-1.305	-1.303	-1.416	-1.246	-1.554	N	7.437e-17	Cercam	cerebral endothelial cell adhesion molecule
10405633	1.47e-07	2.075e-05	0.08642	0.0006413	5.192e-09	1.017e-05	8.911e-07	-1.369	-1.774	-1.561	-1.458	-1.467	-1.62	-1.866	N	1.348e-21	Ntrk2	neurotrophic tyrosine kinase, receptor, type 2
10538201	0.001426	1.689e-05	0.1819	0.009515	2.374e-06	0.003442	1.213e-07	1.14	1.128	1.2	1.134	1.251	1.272	1.31	N	1.657e-16	2410003K15Rik	RIKEN cDNA 2410003K15 gene
10468159	0.0006577	1.122e-05	0.1169	0.002721	0.0001177	0.006266	0.0008471	-1.104	-1.156	-1.142	-1.139	-1.128	-1.21	-1.175	N	5.217e-15	Ldb1	LIM domain binding 1
10361710	9.822e-05	0.00208	0.1275	0.0008795	0.00227	0.002168	5.561e-08	1.132	1.117	1.218	1.241	1.326	1.179	1.184	N	2.383e-15	Gm5177	glyceraldehyde-3-phosphate dehydrogenase pseudogene
10418804	0.0002162	0.0003087	0.07602	0.0002226	0.001469	0.0002333	2.481e-08	1.216	1.228	1.327	1.257	1.394	1.296	1.237	N	3.204e-18	Timm23	translocase of inner mitochondrial membrane 23 homolog (yeast)
10581612	3.406e-07	7.199e-05	0.3434	0.002232	0.002446	0.0004044	0.001395	1.043	1.149	1.343	1.16	1.175	1.211	1.174	N	9.917e-19	Dhodh	dihydroorotate dehydrogenase
10363430	9.454e-07	9.887e-05	0.3199	6.457e-05	2.178e-07	0.003861	9.618e-10	-1.031	-1.118	-1.153	-1.236	-1.379	-1.18	-1.355	N	2.469e-28	Psap	prosaposin
10557498	0.0001148	0.0001323	0.06645	5.113e-06	0.0002838	0.002921	5.332e-08	2.124	1.901	2.776	2.922	4.403	1.808	2.345	N	5.854e-22	Fam57b	family with sequence similarity 57, member B
10470298	3.071e-05	0.0004355	0.3418	9.279e-05	0.0005033	0.0004874	3.031e-05	1.286	1.46	2.051	1.515	1.947	1.462	1.596	N	4.573e-17	Fam69b	family with sequence similarity 69, member B
10481518	1.285e-06	0.0005908	0.07227	2.501e-05	0.0002482	0.004713	6.437e-08	1.666	1.429	2.788	1.832	2.373	1.661	1.671	N	3.165e-22	Ptges	prostaglandin E synthase
10460666	1.681e-05	9.878e-08	0.8263	0.000816	2.682e-05	0.0008067	7.556e-05	-1.007	-1.223	-1.249	-1.16	-1.149	-1.454	-1.211	N	1.935e-23	Ltbp3	latent transforming growth factor beta binding protein 3
10530851	1.138e-05	1.578e-05	0.07849	8.204e-06	0.0004951	0.00105	1.056e-09	1.313	1.265	1.74	1.639	1.833	1.653	1.417	N	6.385e-23	Mtch2	mitochondrial carrier homolog 2 (C. elegans)
10368534	3.989e-05	3.192e-05	0.4371	0.005071	0.0001195	0.005173	2.8e-05	-1.04	-1.186	-1.268	-1.185	-1.279	-1.31	-1.25	N	1.558e-18	Ncoa7	nuclear receptor coactivator 7
10517996	0.0003737	0.0082	0.6162	0.006367	0.0003727	0.001409	0.0002602	1.019	-1.155	-1.094	-1.161	-1.282	-1.095	-1.311	N	5.343e-14	Plekhm2	pleckstrin homology domain containing, family M (with RUN domain) member 2
10560630	3.291e-05	0.0004581	0.03594	3.27e-05	0.0022	0.001195	3.741e-07	1.135	1.106	1.342	1.241	1.295	1.142	1.167	N	6.973e-21	Tomm40	translocase of outer mitochondrial membrane 40 homolog (yeast)
10349319	5.136e-08	2.824e-06	0.07626	1.803e-05	0.000667	0.001027	3.132e-06	-1.549	-1.669	-2.112	-1.939	-1.783	-2.719	-1.398	N	9.784e-22	Sctr	secretin receptor
10506488	2.801e-07	6.757e-07	0.0963	1.245e-05	2.582e-05	0.0003788	3.608e-08	-1.107	-1.281	-1.498	-1.294	-1.346	-1.508	-1.288	N	7.625e-27	Ppap2b	phosphatidic acid phosphatase type 2B
10491699	8.451e-07	0.004147	0.2415	0.0008514	0.002187	0.002454	2.892e-05	1.079	1.275	1.425	1.381	1.402	1.37	1.289	N	2.312e-15	Fgf2	fibroblast growth factor 2
10379389	1.527e-08	4.623e-06	0.2765	3.016e-05	1.166e-09	0.001115	1.345e-09	-1.316	-1.767	-3.4	-1.974	-2.346	-2.388	-3.026	N	1.27e-27	Adap2	ArfGAP with dual PH domains 2
10508382	6.906e-08	0.0009106	0.07147	2.212e-06	0.0004675	6.768e-06	6.493e-11	1.168	1.446	1.739	1.531	1.858	1.512	1.457	N	2.728e-24	Ak2	adenylate kinase 2
10371607	2.832e-09	5.842e-05	0.1896	9.54e-06	1.351e-05	0.00259	1.796e-07	-1.07	-1.289	-1.557	-1.404	-1.353	-1.687	-1.49	N	1.997e-18	Dram1	DNA-damage regulated autophagy modulator 1
10344637	8.664e-06	4.049e-06	0.08865	2.849e-05	0.0002824	6.433e-05	4.74e-06	1.236	1.262	1.569	1.367	1.381	1.371	1.291	N	1.223e-21	Atp6v1h	ATPase, H+ transporting, lysosomal V1 subunit H
10396306	0.0003883	0.0001248	0.01537	0.0009176	0.0007966	0.002165	2.608e-07	1.185	1.189	1.386	1.252	1.336	1.242	1.211	N	4.809e-19	Jkamp	JNK1/MAPK8-associated membrane protein
10602062	1.501e-06	0.0003523	0.06868	1.628e-05	4.879e-05	8.676e-05	1.327e-08	-1.257	-1.58	-1.432	-2.043	-2.1	-1.644	-1.758	N	3.804e-26	Prps1	phosphoribosyl pyrophosphate synthetase 1
10471535	6.448e-06	0.007442	0.4698	0.004762	0.0001032	0.000247	8.495e-05	-1.078	-1.278	-1.543	-1.603	-2.081	-1.221	-2.017	N	1.501e-21	Fam129b	family with sequence similarity 129, member B
10487622	0.000119	0.002355	0.01524	9.394e-06	0.0004819	0.004818	0.003245	1.139	1.115	1.134	1.135	1.065	1.175	1.13	N	2.194e-15	Snrpb	small nuclear ribonucleoprotein B
10542445	0.002302	1.101e-07	0.1687	0.004335	0.001012	0.001224	0.001075	1.112	1.143	1.145	1.136	1.114	1.22	1.128	N	7.589e-14	Strap	serine/threonine kinase receptor associated protein
10506188	4.474e-08	0.0009823	0.1138	0.0001076	0.001418	0.003732	3.278e-08	1.113	1.219	1.411	1.343	1.519	1.4	1.332	N	1.91e-19	Pgm2	phosphoglucomutase 2
10400844	8.183e-06	5.119e-05	0.04459	0.001334	4.025e-05	0.001281	1.427e-08	1.724	1.447	2.63	1.875	3.275	1.848	1.992	N	6.246e-23	Pygl	liver glycogen phosphorylase
10560070	1.172e-05	1.493e-05	0.02999	6.046e-06	0.0001355	0.003691	3.84e-06	1.188	1.112	1.244	1.241	1.356	1.284	1.21	N	7.506e-22	Ube2m	ubiquitin-conjugating enzyme E2M
10546919	5.826e-06	0.001365	0.1098	9e-05	0.0003079	0.00161	3.224e-06	1.094	1.14	1.342	1.242	1.306	1.201	1.169	N	1.855e-20	Rpusd3	RNA pseudouridylate synthase domain containing 3
10488830	0.0001501	0.006974	0.6766	0.006825	2.547e-05	9.039e-05	1.972e-07	-1.015	-1.253	-1.216	-1.184	-1.329	-1.129	-1.246	N	1.35e-19	Pigu	phosphatidylinositol glycan anchor biosynthesis, class U
10405566	4.09e-05	0.0007887	0.09588	0.0001359	0.0001559	0.001573	0.0001322	1.492	1.577	1.783	1.404	1.582	1.282	1.942	N	4.867e-17	Slc25a48	solute carrier family 25, member 48
10539026	6.14e-06	0.0001225	0.1111	0.0002518	0.001464	0.0073	1.677e-07	1.204	1.142	1.32	1.244	1.39	1.343	1.235	N	1.036e-17	Immt	inner membrane protein, mitochondrial
10385495	0.004191	6.94e-06	0.06511	6.172e-07	0.000573	0.007843	1.877e-07	1.222	1.122	1.289	1.388	1.527	1.405	1.298	N	1.797e-20	Cdk2ap1	CDK2 (cyclin-dependent kinase 2)-associated protein 1
10415052	2.081e-07	0.0004522	0.326	0.004575	0.0002344	0.0006852	3.09e-06	-1.11	-1.546	-1.764	-1.364	-1.801	-1.492	-1.816	N	7.603e-23	Mmp14	matrix metallopeptidase 14 (membrane-inserted)
10468869	0.0009284	0.001322	0.1454	0.0005004	3.438e-05	0.005307	6.372e-09	1.364	1.229	1.478	1.434	1.8	1.319	1.576	N	4.386e-17	Prdx3	peroxiredoxin 3
10458226	1.7e-06	0.0001034	0.115	0.0001289	1.765e-05	9.107e-05	5.156e-09	1.191	1.329	1.528	1.321	1.559	1.407	1.457	N	8.983e-24	Hspa9	heat shock protein 9
10378787	1.18e-06	0.0005184	0.08328	6.704e-06	0.0001972	0.0024	6.081e-05	-1.107	-1.218	-1.348	-1.404	-1.266	-1.68	-1.339	N	6.82e-15	Tusc5	tumor suppressor candidate 5
10481092	2.75e-05	0.0008782	0.1306	1.09e-05	0.001073	0.004505	1.619e-09	1.181	1.356	2.155	1.517	1.799	1.651	1.295	N	3.781e-20	Agpat2	1-acylglycerol-3-phosphate O-acyltransferase 2 (lysophosphatidic acid acyltransferase, beta)
10512901	1.71e-05	9.082e-05	0.07334	1.761e-05	0.0003235	0.006125	5.588e-08	1.281	1.315	1.453	1.521	1.685	1.404	1.49	N	2.93e-20	Mrpl50	mitochondrial ribosomal protein L50
10427015	2.051e-07	1.679e-06	0.8862	1.176e-06	0.0001297	0.004752	1.984e-08	-1.032	-1.24	-1.816	-1.681	-1.501	-1.528	-1.395	N	6.501e-26	Acvr1b	activin A receptor, type 1B
10494643	0.0004482	0.0002129	0.008758	0.002117	0.01178	0.0004805	0.005078	-1.644	-1.548	-4.83	-1.867	-3.209	-2.619	-1.912	N	2.616e-21	Hmgcs2	3-hydroxy-3-methylglutaryl-Coenzyme A synthase 2
10562563	5.066e-05	0.006693	0.1301	7.098e-06	0.006144	0.0002565	8.995e-06	1.347	1.283	1.785	1.395	1.514	1.235	1.221	N	5.945e-16	Ccne1	cyclin E1
10525983	0.0005217	0.001737	0.09005	1.485e-06	7.45e-05	0.007511	2.835e-07	1.374	1.193	1.499	1.501	1.801	1.381	1.494	N	2.868e-18	Ran	RAN, member RAS oncogene family
10438603	1.474e-07	0.002424	0.2312	0.009877	0.001503	0.001098	7.858e-05	-1.073	-1.217	-1.524	-1.407	-1.853	-1.237	-1.505	N	1.755e-20	Igf2bp2	insulin-like growth factor 2 mRNA binding protein 2
10470268	4.19e-05	0.00283	0.1094	0.0001449	0.0006295	0.003953	1.279e-06	1.167	1.13	1.299	1.226	1.317	1.148	1.244	N	1.021e-16	Pmpca	peptidase (mitochondrial processing) alpha
10492682	9.253e-05	6.775e-05	0.1172	0.00557	0.000309	0.00309	0.0002089	-1.116	-1.443	-1.438	-1.311	-1.41	-1.699	-1.598	N	4.843e-17	Fam198b	family with sequence similarity 198, member B
10418796	0.0003583	0.0005641	0.03496	4.555e-05	0.0005035	0.001865	1.959e-07	1.15	1.194	1.226	1.2	1.251	1.113	1.192	N	1.364e-18	Dph3	DPH3 homolog (KTI11, S. cerevisiae)
10503911	0.000855	0.0002314	0.1074	6.354e-07	0.001525	0.0045	9.507e-07	1.231	1.153	1.19	1.302	1.429	1.207	1.257	N	9.233e-16	Polr1d	polymerase (RNA) I polypeptide D
10541741	0.0002649	0.0001002	0.02544	4.114e-05	0.0001812	0.0009594	3.005e-09	1.17	1.127	1.182	1.159	1.294	1.246	1.174	N	4.199e-21	Mlf2	myeloid leukemia factor 2
10413542	1.218e-05	9.617e-06	0.0638	3.733e-05	1.248e-06	9.978e-05	5.734e-09	2.056	1.927	3.529	2.993	5.349	2.588	3.031	N	2.498e-25	Tkt	transketolase
10368647	5.472e-06	0.001917	0.7522	0.00391	2.149e-05	0.005251	1.145e-08	-1.03	-1.295	-1.513	-1.274	-1.566	-1.451	-1.738	N	9.174e-18	Dse	dermatan sulfate epimerase
10358191	4.723e-06	0.0002709	0.03165	0.001701	1.832e-05	0.0001537	7.332e-06	-1.11	-1.145	-1.242	-1.171	-1.194	-1.161	-1.296	N	1.501e-21	Camsap2	calmodulin regulated spectrin-associated protein family, member 2
10440019	0.001089	0.005984	0.1027	0.000789	0.00299	1.387e-05	2.041e-05	1.617	2.352	2.058	1.232	1.285	1.229	-1.184	N	3.378e-11	Tmem45a	transmembrane protein 45a
10410508	4.365e-05	0.002579	0.01805	0.002087	3.422e-06	0.0003953	2.32e-06	1.226	1.277	1.407	1.253	1.389	1.237	1.413	N	1.016e-20	Ndufs6	NADH dehydrogenase (ubiquinone) Fe-S protein 6
10477808	0.001271	1.247e-06	0.03846	0.0001735	0.003649	0.0002184	0.0001612	1.142	1.156	1.105	1.087	1.16	1.18	1.135	N	1.245e-16	Romo1	reactive oxygen species modulator 1
10476759	5.743e-07	1.027e-05	0.9778	0.0003705	0.002181	0.005641	7.367e-07	1.005	-1.245	-1.447	-1.246	-1.379	-1.379	-1.171	N	1.304e-20	Rin2	Ras and Rab interactor 2
10484912	3.42e-07	0.0003654	0.04161	0.003479	0.0001561	0.0006908	2.192e-07	1.181	1.189	1.325	1.196	1.336	1.281	1.277	N	3.637e-20	Ndufs3	NADH dehydrogenase (ubiquinone) Fe-S protein 3
10402648	2.83e-05	0.0001161	0.09519	0.000868	4.899e-05	0.008284	6.014e-10	1.401	1.279	1.603	1.685	2.32	1.547	1.719	N	4.187e-19	Mpc1	mitochondrial pyruvate carrier 1
10422075	0.0001113	0.0009286	0.08958	0.005873	0.002153	0.001003	7.686e-07	-1.316	-1.429	-1.519	-1.444	-1.71	-1.317	-1.62	N	3.479e-17	Mycbp2	MYC binding protein 2
10519183	1.866e-07	0.0005353	0.3595	0.0004602	0.002236	0.003323	4.056e-05	1.093	1.168	1.446	1.202	1.394	1.264	1.323	N	1.261e-16	Atad3a	ATPase family, AAA domain containing 3A
10518300	1.638e-07	6.651e-05	0.2873	0.002921	9.402e-05	0.0009931	5.901e-06	-1.112	-1.355	-1.491	-1.692	-2.282	-1.47	-2.044	N	6.527e-25	Tnfrsf1b	tumor necrosis factor receptor superfamily, member 1b
10525733	1.728e-05	1.783e-05	0.07812	3.636e-06	0.002241	0.000779	1.3e-08	1.219	1.348	1.493	1.48	1.712	1.498	1.245	N	8.983e-24	Setd8	SET domain containing (lysine methyltransferase) 8
10430247	8.342e-06	0.0008854	0.02254	3.788e-05	0.0002237	0.0003092	1.529e-09	1.144	1.212	1.288	1.233	1.385	1.227	1.19	N	3.224e-23	Txn2	thioredoxin 2
10424340	3.425e-05	0.0005313	0.117	0.0005567	0.0001044	0.004287	1.529e-07	1.157	1.193	1.32	1.3	1.578	1.335	1.376	N	8.992e-20	Ndufb9	NADH dehydrogenase (ubiquinone) 1 beta subcomplex, 9
10367122	0.006845	0.001533	0.5784	0.001286	0.001279	0.008955	1.326e-08	1.017	-1.12	-1.072	-1.138	-1.117	-1.105	-1.155	N	1.195e-12	Baz2a	bromodomain adjacent to zinc finger domain, 2A
10588899	1.145e-07	2.861e-06	0.1051	3.511e-05	5.363e-07	0.003532	1.294e-08	-1.251	-1.206	-1.769	-1.395	-1.437	-1.69	-1.416	N	1.214e-21	Gpx1	glutathione peroxidase 1
10517312	3.415e-07	0.000132	0.7481	0.004959	0.000164	2.616e-05	1.597e-06	-1.01	1.165	1.294	1.148	1.27	1.281	1.212	N	1.958e-21	Tmem57	transmembrane protein 57
10377372	2.473e-07	8.257e-07	0.02892	1.173e-07	1.814e-06	0.003561	1.815e-09	1.573	1.32	2.871	2.135	2.616	2.257	2.294	N	1.588e-30	Slc25a35	solute carrier family 25, member 35
10375926	0.0003791	0.0002915	0.1907	0.0023	0.002151	0.003035	3.664e-05	1.142	1.102	1.308	1.178	1.215	1.203	1.191	N	1.034e-13	Ppp2ca	protein phosphatase 2 (formerly 2A), catalytic subunit, alpha isoform
10347862	0.0002419	1.784e-06	0.3011	0.0002919	6.604e-06	0.0009351	1.59e-06	1.078	1.125	1.25	1.162	1.231	1.189	1.186	N	7.316e-19	Mff	mitochondrial fission factor
10449386	6.158e-06	3.263e-06	0.1494	0.002384	6.177e-05	0.0004927	0.0003217	1.185	1.166	1.308	1.14	1.196	1.318	1.25	N	1.146e-16	D17Wsu92e	DNA segment, Chr 17, Wayne State University 92, expressed
10596857	4.169e-06	3.719e-09	0.05376	1.223e-05	0.0004166	0.002357	9.511e-07	1.154	1.144	1.267	1.206	1.294	1.298	1.203	N	5.723e-23	Apeh	acylpeptide hydrolase
10583008	4.106e-05	0.001219	0.1348	0.001258	1.211e-06	0.004364	9.254e-08	-1.228	-1.327	-1.508	-1.506	-1.586	-1.37	-1.644	N	1.065e-18	Casp12	caspase 12
10498058	0.001819	0.001234	0.01696	0.00373	0.0001502	0.003456	4.05e-06	1.2	1.191	1.247	1.214	1.454	1.232	1.282	N	1.413e-17	Ndufc1	NADH dehydrogenase (ubiquinone) 1, subcomplex unknown, 1
10383025	5.342e-05	0.002528	0.2384	0.0002125	5.049e-08	0.0006561	1.239e-09	-1.147	-1.584	-1.908	-1.865	-1.89	-1.554	-2.117	N	2.909e-23	C1qtnf1	C1q and tumor necrosis factor related protein 1
10593937	0.0003071	0.0001418	0.09968	3.126e-07	9.931e-06	0.003771	7.755e-08	1.307	1.196	1.365	1.414	1.563	1.515	1.525	N	4.157e-21	Mpi	mannose phosphate isomerase
10562059	7.728e-06	0.003098	0.05587	0.00047	0.003543	0.001636	1.094e-07	1.117	1.11	1.231	1.148	1.318	1.16	1.149	N	1.328e-18	Cox6b1	cytochrome c oxidase, subunit VIb polypeptide 1
10440977	3.471e-07	0.007438	0.03315	0.0001509	0.001579	0.0003727	1.336e-07	1.255	1.247	1.507	1.336	1.591	1.247	1.275	N	6.167e-20	Atp5o	ATP synthase, H+ transporting, mitochondrial F1 complex, O subunit
10547830	7.257e-08	1.366e-05	0.03681	1.63e-06	0.0005924	0.0003576	4.049e-08	1.342	1.294	1.757	1.381	1.331	1.534	1.21	N	7.167e-22	Tpi1	triosephosphate isomerase 1
10363070	5.656e-06	0.0004251	0.4873	0.005202	9.616e-06	0.002318	1.119e-05	-1.1	-2.003	-2.066	-2.038	-3.6	-2.154	-4.133	N	1.148e-24	Gp49a	glycoprotein 49 A
10604687	5.946e-05	0.001354	0.1088	0.0001398	0.00136	0.004472	6.677e-07	1.411	1.295	1.61	1.395	1.61	1.315	1.402	N	7.755e-16	Mmgt1	membrane magnesium transporter 1
10513957	3.59e-07	0.002858	0.3989	0.004727	0.0006238	0.001343	7.227e-07	1.067	1.28	1.69	1.26	1.43	1.364	1.344	N	1.451e-17	Ptprd	protein tyrosine phosphatase, receptor type, D
10526055	0.009557	0.0005414	0.1027	7.58e-06	4.289e-05	0.005455	1.87e-07	1.19	1.15	1.169	1.284	1.498	1.317	1.394	N	2.121e-18	Gbas	glioblastoma amplified sequence
10489646	0.0002267	4.442e-05	0.1117	0.001919	3.829e-06	0.002712	0.004136	1.084	1.134	1.175	1.132	1.122	1.164	1.201	N	8.439e-17	Slc35c2	solute carrier family 35, member C2
10565786	0.0002856	0.0001575	0.01721	8.87e-07	0.0004413	0.0005205	1.966e-08	3.011	1.776	5.356	3.144	5.432	4.125	2.397	N	1.449e-26	Mogat2	monoacylglycerol O-acyltransferase 2
10501649	0.001688	9.318e-06	0.06228	0.000136	0.002371	0.002683	1.613e-06	1.215	1.193	1.324	1.269	1.284	1.29	1.203	N	6.347e-17	Rtcd1	RNA terminal phosphate cyclase domain 1
10592734	1.481e-07	0.0002111	0.9729	0.0002206	4.283e-05	0.00458	2.384e-06	1.001	-1.176	-1.251	-1.283	-1.377	-1.148	-1.357	N	4.519e-21	Cbl	Casitas B-lineage lymphoma
10426557	9.102e-06	3.33e-07	0.1398	6.948e-05	1.941e-06	0.002857	5.862e-07	1.2	1.175	1.49	1.251	1.414	1.391	1.397	N	2.881e-22	Pfkm	phosphofructokinase, muscle
10540028	0.0001227	0.0007675	0.6501	9.521e-05	0.002649	4.324e-06	1.266e-05	-1.036	1.424	1.447	1.394	1.557	1.358	1.291	N	4.573e-17	Klf15	Kruppel-like factor 15
10554223	0.0004641	0.008302	0.1107	6.764e-05	0.001417	0.004567	6.795e-07	1.154	1.148	1.228	1.22	1.339	1.156	1.191	N	6.221e-16	Mrps11	mitochondrial ribosomal protein S11
10425852	4.956e-12	2.853e-05	0.1852	0.0006562	1.55e-05	0.007067	3.316e-07	-1.139	-1.268	-1.653	-1.373	-1.398	-1.584	-1.523	N	1.501e-21	Parvb	parvin, beta
10363905	3.053e-06	8.045e-05	0.1342	0.0002839	8.643e-06	0.007429	1.821e-05	1.218	1.159	1.404	1.174	1.284	1.254	1.272	N	2.044e-16	Zwint	ZW10 interactor
10478594	6.911e-06	0.0009093	0.2506	0.003934	6.745e-08	0.00966	7.92e-07	-1.055	-1.133	-1.21	-1.288	-1.465	-1.172	-1.608	N	1.204e-23	Ctsa	cathepsin A
10424909	7.273e-06	0.0002688	0.07735	0.0006906	0.0005425	0.009464	0.0001075	-1.132	-1.11	-1.316	-1.194	-1.137	-1.167	-1.211	N	3.032e-17	Hsf1	heat shock factor 1
10484431	9.143e-05	0.003516	0.1559	0.0001213	0.0006536	0.007378	2.283e-10	1.154	1.128	1.366	1.205	1.384	1.161	1.19	N	2.683e-17	Tmx2	thioredoxin-related transmembrane protein 2
10378681	2.751e-05	0.009905	0.1817	0.0002997	0.0001085	0.005312	1.083e-07	-1.129	-1.18	-1.261	-1.246	-1.286	-1.152	-1.199	N	9.14e-16	Inpp5k	inositol polyphosphate 5-phosphatase K
10481772	0.0001273	0.0007445	0.3687	1.945e-05	0.0003734	0.007148	2.082e-05	1.186	1.152	1.289	1.238	1.333	1.418	1.386	N	1.146e-13	Garnl3	GTPase activating RANGAP domain-like 3
10408487	2.55e-05	0.003821	0.14	0.0006989	0.001313	0.008838	1.955e-06	1.196	1.199	1.445	1.344	1.438	1.253	1.369	N	6.795e-16	Uqcrfs1	ubiquinol-cytochrome c reductase, Rieske iron-sulfur polypeptide 1
10573675	4.569e-06	0.009335	0.05505	0.002267	0.001373	0.005235	8.485e-06	1.102	1.123	1.255	1.165	1.33	1.157	1.234	N	1.189e-16	Lonp2	lon peptidase 2, peroxisomal
10391277	0.0005746	8.471e-05	0.2276	1.959e-05	0.008771	0.00946	1.625e-08	1.15	1.188	1.309	1.315	1.426	1.375	1.147	N	3.44e-17	Ghdc	GH3 domain containing
10517336	1.502e-07	6.806e-07	0.1215	2.532e-06	3.747e-07	0.009545	4.52e-09	-1.123	-1.175	-1.474	-1.327	-1.369	-1.507	-1.606	N	7.625e-27	Clic4	chloride intracellular channel 4 (mitochondrial)

## Sheet: Sheet1
Gene Symbol	Gene Title
Psmd13	proteasome (prosome, macropain) 26S subunit, non-ATPase, 13
Aarsd1	alanyl-tRNA synthetase domain containing 1
Dnlz	DNL-type zinc finger
Slc25a4	solute carrier family 25 (mitochondrial carrier, adenine nucleotide translocator), member 4
Mrps15	mitochondrial ribosomal protein S15
Atf3	activating transcription factor 3
Shisa6	shisa homolog 6 (Xenopus laevis)
Cygb	cytoglobin
Adamts10	a disintegrin-like and metallopeptidase (reprolysin type) with thrombospondin type 1 motif, 10
Larp1b	La ribonucleoprotein domain family, member 1B
Rnft2	ring finger protein, transmembrane 2
Vhl	von Hippel-Lindau tumor suppressor
Cox5a	cytochrome c oxidase, subunit Va
Trim25	tripartite motif-containing 25
C1qbp	complement component 1, q subcomponent binding protein
Acaca	acetyl-Coenzyme A carboxylase alpha
Enc1	ectodermal-neural cortex 1
Ms4a7	membrane-spanning 4-domains, subfamily A, member 7
Htra3	HtrA serine peptidase 3
Serpine1	serine (or cysteine) peptidase inhibitor, clade E, member 1
Clec2d	C-type lectin domain family 2, member d
Sbk1	SH3-binding kinase 1
Coq7	demethyl-Q 7
Slc11a1	solute carrier family 11 (proton-coupled divalent metal ion transporters), member 1
Cs	citrate synthase
Nufip2	nuclear fragile X mental retardation protein interacting protein 2
Mrpl18	mitochondrial ribosomal protein L18
Sod2	superoxide dismutase 2, mitochondrial
Zfp598	zinc finger protein 598
Pdgfb	platelet derived growth factor, B polypeptide
Paics	phosphoribosylaminoimidazole carboxylase, phosphoribosylaminoribosylaminoimidazole, succinocarboxamide synthetase
Lyrm7	LYR motif containing 7
Polr3g	polymerase (RNA) III (DNA directed) polypeptide G
Rnls	renalase, FAD-dependent amine oxidase
Gpi1	glucose phosphate isomerase 1
Pgam1	phosphoglycerate mutase 1
Gys2	glycogen synthase 2
Abcb6	ATP-binding cassette, sub-family B (MDR/TAP), member 6
Adi1	acireductone dioxygenase 1
Cdon	cell adhesion molecule-related/down-regulated by oncogenes
Coasy	Coenzyme A synthase
Fam195a	family with sequence similarity 195, member A
Lss	lanosterol synthase
Nav1	neuron navigator 1
Slc25a1	solute carrier family 25 (mitochondrial carrier, citrate transporter), member 1
Thbs1	thrombospondin 1
Unc5a	unc-5 homolog A (C. elegans)
Jup	junction plakoglobin
Afg3l2	AFG3(ATPase family gene 3)-like 2 (yeast)
Cct6a	chaperonin containing Tcp1, subunit 6a (zeta)
Letm1	leucine zipper-EF-hand containing transmembrane protein 1
Dtx2	deltex 2 homolog (Drosophila)
Nudt7	nudix (nucleoside diphosphate linked moiety X)-type motif 7
Aldoa	aldolase A, fructose-bisphosphate
Gart	phosphoribosylglycinamide formyltransferase
Creb3l1	cAMP responsive element binding protein 3-like 1
Tmem14c	transmembrane protein 14C
Clptm1	cleft lip and palate associated transmembrane protein 1
Tcirg1	T cell, immune regulator 1, ATPase, H+ transporting, lysosomal V0 protein A3
Rabepk	Rab9 effector protein with kelch motifs
Ndufaf4	NADH dehydrogenase (ubiquinone) 1 alpha subcomplex, assembly factor 4
Acss2	acyl-CoA synthetase short-chain family member 2
Eif6	eukaryotic translation initiation factor 6
Adcy10	adenylate cyclase 10
Acp1	acid phosphatase 1, soluble
Rassf3	Ras association (RalGDS/AF-6) domain family member 3
Tlcd1	TLC domain containing 1
Cd68	CD68 antigen
Fasn	fatty acid synthase
Mcat	malonyl CoA:ACP acyltransferase (mitochondrial)
Cfb	complement factor B
Svep1	sushi, von Willebrand factor type A, EGF and pentraxin domain containing 1
Cnnm3	cyclin M3
Psmd12	proteasome (prosome, macropain) 26S subunit, non-ATPase, 12
Spnb2	spectrin beta 2
Hr	hairless
Ube2e2	ubiquitin-conjugating enzyme E2E 2
Elovl6	ELOVL family member 6, elongation of long chain fatty acids (yeast)
Lilrb4	leukocyte immunoglobulin-like receptor, subfamily B, member 4
Slit3	slit homolog 3 (Drosophila)
Ptrf	polymerase I and transcript release factor
Pgk1	phosphoglycerate kinase 1
Mblac2	metallo-beta-lactamase domain containing 2
Lhfpl2	lipoma HMGIC fusion partner-like 2
Marf1	meiosis arrest female 1
Cfl2	cofilin 2, muscle
Cuta	cutA divalent cation tolerance homolog (E. coli)
Acn9	ACN9 homolog (S. cerevisiae)
Mpc2	mitochondrial pyruvate carrier 2
Ndufa11	NADH dehydrogenase (ubiquinone) 1 alpha subcomplex 11
4930506M07Rik	RIKEN cDNA 4930506M07 gene
Dnajc25	DnaJ (Hsp40) homolog, subfamily C, member 25
Pdzrn3	PDZ domain containing RING finger 3
Bpnt1	bisphosphate 3'-nucleotidase 1
Ccl9	chemokine (C-C motif) ligand 9
Akap1	A kinase (PRKA) anchor protein 1
Zmiz1	zinc finger, MIZ-type containing 1
Mpv17l2	MPV17 mitochondrial membrane protein-like 2
Mrpl55	mitochondrial ribosomal protein L55
Paox	polyamine oxidase (exo-N4-amino)
Emc6	ER membrane protein complex subunit 6
Ezh1	enhancer of zeste homolog 1 (Drosophila)
Mitf	microphthalmia-associated transcription factor
Cdkn2c	cyclin-dependent kinase inhibitor 2C (p18, inhibits CDK4)
Itih5	inter-alpha (globulin) inhibitor H5
C230081A13Rik	RIKEN cDNA C230081A13 gene
Sdhd	succinate dehydrogenase complex, subunit D, integral membrane protein
Ndufb6	NADH dehydrogenase (ubiquinone) 1 beta subcomplex, 6
Vps25	vacuolar protein sorting 25 (yeast)
Psmb7	proteasome (prosome, macropain) subunit, beta type 7
BC031181	cDNA sequence BC031181
Kcmf1	potassium channel modulatory factor 1
Poldip2	polymerase (DNA-directed), delta interacting protein 2
Cdo1	cysteine dioxygenase 1, cytosolic
Enpep	glutamyl aminopeptidase
C3ar1	complement component 3a receptor 1
Slc2a5	solute carrier family 2 (facilitated glucose transporter), member 5
Arrb1	arrestin, beta 1
Slc25a11	solute carrier family 25 (mitochondrial carrier oxoglutarate carrier), member 11
Psmd2	proteasome (prosome, macropain) 26S subunit, non-ATPase, 2
Acly	ATP citrate lyase
6530411M01Rik	RIKEN cDNA 6530411M01 gene
Psmd14	proteasome (prosome, macropain) 26S subunit, non-ATPase, 14
Prune	prune homolog (Drosophila)
Fastk	Fas-activated serine/threonine kinase
Tmem147	transmembrane protein 147
Dnpep	aspartyl aminopeptidase
Aacs	acetoacetyl-CoA synthetase
Clec12a	C-type lectin domain family 12, member a
Bub3	budding uninhibited by benzimidazoles 3 homolog (S. cerevisiae)
D8Ertd738e	DNA segment, Chr 8, ERATO Doi 738, expressed
Hspd1	heat shock protein 1 (chaperonin)
Rasgrf2	RAS protein-specific guanine nucleotide-releasing factor 2
Pde1b	phosphodiesterase 1B, Ca2+-calmodulin dependent
Ccdc80	coiled-coil domain containing 80
Hars	histidyl-tRNA synthetase
Nhp2	NHP2 ribonucleoprotein homolog (yeast)
Prorsd1	prolyl-tRNA synthetase domain containing 1
Nubp2	nucleotide binding protein 2
Adcy5	adenylate cyclase 5
Fndc3b	fibronectin type III domain containing 3B
Mcam	melanoma cell adhesion molecule
Gm10291	glyceraldehyde-3-phosphate dehydrogenase pseudogene
Thrsp	thyroid hormone responsive
Peg3	paternally expressed 3
Galnt2	UDP-N-acetyl-alpha-D-galactosamine:polypeptide N-acetylgalactosaminyltransferase 2
Mrps22	mitochondrial ribosomal protein S22
Rnf126	ring finger protein 126
Emc4	ER membrane protein complex subunit 4
Capn2	calpain 2
Mpdu1	mannose-P-dolichol utilization defect 1
Sesn2	sestrin 2
Rnf10	ring finger protein 10
Emp1	epithelial membrane protein 1
Mvk	mevalonate kinase
Tor3a	torsin family 3, member A
Cmtm3	CKLF-like MARVEL transmembrane domain containing 3
Mrpl12	mitochondrial ribosomal protein L12
Sars2	seryl-aminoacyl-tRNA synthetase 2
Pigq	phosphatidylinositol glycan anchor biosynthesis, class Q
Nampt	nicotinamide phosphoribosyltransferase
Psmb5	proteasome (prosome, macropain) subunit, beta type 5
Adk	adenosine kinase
Vnn1	vanin 1
Me1	malic enzyme 1, NADP(+)-dependent, cytosolic
Oscp1	organic solute carrier partner 1
Gcnt2	glucosaminyl (N-acetyl) transferase 2, I-branching enzyme
Slc25a3	solute carrier family 25 (mitochondrial carrier, phosphate carrier), member 3
Hmgcs1	3-hydroxy-3-methylglutaryl-Coenzyme A synthase 1
Zcrb1	zinc finger CCHC-type and RNA binding motif 1
Nnat	neuronatin
Rbm38	RNA binding motif protein 38
Ralgapa2	Ral GTPase activating protein, alpha subunit 2 (catalytic)
Pmepa1	prostate transmembrane protein, androgen induced 1
Dera	2-deoxyribose-5-phosphate aldolase homolog (C. elegans)
Sorl1	sortilin-related receptor, LDLR class A repeats-containing
Dusp9	dual specificity phosphatase 9
Gm10293	glyceraldehyde-3-phosphate dehydrogenase pseudogene
Atp13a3	ATPase type 13A3
Rnf14	ring finger protein 14
Wwtr1	WW domain containing transcription regulator 1
Fbxo21	F-box protein 21
Csl	citrate synthase like
Slc25a10	solute carrier family 25 (mitochondrial carrier, dicarboxylate transporter), member 10
Immp2l	IMP2 inner mitochondrial membrane peptidase-like (S. cerevisiae)
Ank	progressive ankylosis
Entpd2	ectonucleoside triphosphate diphosphohydrolase 2
Cdk5	cyclin-dependent kinase 5
Mdfic	MyoD family inhibitor domain containing
Slmo2	slowmo homolog 2 (Drosophila)
Apobec1	apolipoprotein B mRNA editing enzyme, catalytic polypeptide 1
Ahnak2	AHNAK nucleoprotein 2
Alg3	asparagine-linked glycosylation 3 (alpha-1,3-mannosyltransferase)
Igsf10	immunoglobulin superfamily, member 10
Plekho1	pleckstrin homology domain containing, family O member 1
Cxx1c	CAAX box 1C
Cct7	chaperonin containing Tcp1, subunit 7 (eta)
Gpd2	glycerol phosphate dehydrogenase 2, mitochondrial
Slco2b1	solute carrier organic anion transporter family, member 2b1
Srpx2	sushi-repeat-containing protein, X-linked 2
Lrrc58	leucine rich repeat containing 58
Hpgds	hematopoietic prostaglandin D synthase
1500032L24Rik	RIKEN cDNA 1500032L24 gene
9130401M01Rik	RIKEN cDNA 9130401M01 gene
Itsn1	intersectin 1 (SH3 domain protein 1A)
Ptrh2	peptidyl-tRNA hydrolase 2
Ndufs4	NADH dehydrogenase (ubiquinone) Fe-S protein 4
Mrpl14	mitochondrial ribosomal protein L14
Sfrp5	secreted frizzled-related sequence protein 5
Sh3tc1	SH3 domain and tetratricopeptide repeats 1
Nme1	NME/NM23 nucleoside diphosphate kinase 1
Ttc25	tetratricopeptide repeat domain 25
Nrbf2	nuclear receptor binding factor 2
Gbe1	glucan (1,4-alpha-), branching enzyme 1
Mrpl2	mitochondrial ribosomal protein L2
Trp53inp2	transformation related protein 53 inducible nuclear protein 2
Cox5b	cytochrome c oxidase, subunit Vb
Dhrs7	dehydrogenase/reductase (SDR family) member 7
Dst	dystonin
Ptges2	prostaglandin E synthase 2
Pop5	processing of precursor 5, ribonuclease P/MRP family (S. cerevisiae)
Abhd11	abhydrolase domain containing 11
Aamp	angio-associated migratory protein
Mocs2	molybdenum cofactor synthesis 2
Pdhb	pyruvate dehydrogenase (lipoamide) beta
Pgd	phosphogluconate dehydrogenase
Mlxipl	MLX interacting protein-like
Chchd10	coiled-coil-helix-coiled-coil-helix domain containing 10
Nap1l1	nucleosome assembly protein 1-like 1
Pgs1	phosphatidylglycerophosphate synthase 1
Psmb6	proteasome (prosome, macropain) subunit, beta type 6
Ramp2	receptor (calcitonin) activity modifying protein 2
Prkd1	protein kinase D1
Cxcl12	chemokine (C-X-C motif) ligand 12
D18Ertd653e	DNA segment, Chr 18, ERATO Doi 653, expressed
Ppdpf	pancreatic progenitor cell differentiation and proliferation factor homolog (zebrafish)RIKEN cDNA 2700038C09 gene
Nfu1	NFU1 iron-sulfur cluster scaffold homolog (S. cerevisiae)
Nudt15	nudix (nucleoside diphosphate linked moiety X)-type motif 15
Cyb5b	cytochrome b5 type B
Foxred1	FAD-dependent oxidoreductase domain containing 1
Slc2a4	solute carrier family 2 (facilitated glucose transporter), member 4
Slc9a3r2	solute carrier family 9 (sodium/hydrogen exchanger), member 3 regulator 2
Gapdh	glyceraldehyde-3-phosphate dehydrogenase
Hilpda	hypoxia inducible lipid droplet associated
Pla2g15	phospholipase A2, group XV
Phb	prohibitin
Cyc1	cytochrome c-1
Fdps	farnesyl diphosphate synthetase
Fgfr1	fibroblast growth factor receptor 1
2210016F16Rik	RIKEN cDNA 2210016F16 gene
Trappc3	trafficking protein particle complex 3
Pnrc1	proline-rich nuclear receptor coactivator 1
Gramd4	GRAM domain containing 4
Mpeg1	macrophage expressed gene 1
Aven	apoptosis, caspase activation inhibitor
Tmem53	transmembrane protein 53
Psmc2	proteasome (prosome, macropain) 26S subunit, ATPase 2
Ldha	lactate dehydrogenase A
Anpep	alanyl (membrane) aminopeptidase
Cnst	consortin, connexin sorting protein
Gpr156	G protein-coupled receptor 156
Ergic1	endoplasmic reticulum-golgi intermediate compartment (ERGIC) 1
Pdhx	pyruvate dehydrogenase complex, component X
Mrpl48	mitochondrial ribosomal protein L48
Lsm4	LSM4 homolog, U6 small nuclear RNA associated (S. cerevisiae)
Idh3a	isocitrate dehydrogenase 3 (NAD+) alpha
Map2k2	mitogen-activated protein kinase kinase 2
Srgap1	SLIT-ROBO Rho GTPase activating protein 1
Wsb1	WD repeat and SOCS box-containing 1
Dynll2	dynein light chain LC8-type 2
Cse1l	chromosome segregation 1-like (S. cerevisiae)
Mbd3	methyl-CpG binding domain protein 3
Pomt1	protein-O-mannosyltransferase 1
Parm1	prostate androgen-regulated mucin-like protein 1
Lsm10	U7 snRNP-specific Sm-like protein LSM10
Tubg1	tubulin, gamma 1
Fn3k	fructosamine 3 kinase
Mrfap1	Morf4 family associated protein 1
2010003K11Rik	RIKEN cDNA 2010003K11 gene
Ap2a1	adaptor protein complex AP-2, alpha 1 subunit
Coq9	coenzyme Q9 homolog (yeast)
Fam38a	family with sequence similarity 38, member A
Ccrl2	chemokine (C-C motif) receptor-like 2
Aifm1	apoptosis-inducing factor, mitochondrion-associated 1
4632428N05Rik	RIKEN cDNA 4632428N05 gene
2900010M23Rik	RIKEN cDNA 2900010M23 gene
Lrg1	leucine-rich alpha-2-glycoprotein 1
Ndufa8	NADH dehydrogenase (ubiquinone) 1 alpha subcomplex, 8
Ffar2	free fatty acid receptor 2
Mmp12	matrix metallopeptidase 12
Dlat	dihydrolipoamide S-acetyltransferase (E2 component of pyruvate dehydrogenase complex)
Fdft1	farnesyl diphosphate farnesyl transferase 1
Uxt	ubiquitously expressed transcript
Clpp	ClpP caseinolytic peptidase, ATP-dependent, proteolytic subunit
Zadh2	zinc binding alcohol dehydrogenase, domain containing 2
Sh3pxd2a	SH3 and PX domains 2A
Rab1b	RAB1B, member RAS oncogene family
Cope	coatomer protein complex, subunit epsilon
Hk2	hexokinase 2
Ndufb5	NADH dehydrogenase (ubiquinone) 1 beta subcomplex, 5
Pex16	peroxisomal biogenesis factor 16
Atp5g3	ATP synthase, H+ transporting, mitochondrial F0 complex, subunit C3 (subunit 9)
Atp5a1	ATP synthase, H+ transporting, mitochondrial F1 complex, alpha subunit 1
Atp5f1	ATP synthase, H+ transporting, mitochondrial F0 complex, subunit B1
Slc24a3	solute carrier family 24 (sodium/potassium/calcium exchanger), member 3
Prdx6	peroxiredoxin 6
Pth1r	parathyroid hormone 1 receptor
Gpd1	glycerol-3-phosphate dehydrogenase 1 (soluble)
Cercam	cerebral endothelial cell adhesion molecule
Ntrk2	neurotrophic tyrosine kinase, receptor, type 2
2410003K15Rik	RIKEN cDNA 2410003K15 gene
Ldb1	LIM domain binding 1
Gm5177	glyceraldehyde-3-phosphate dehydrogenase pseudogene
Timm23	translocase of inner mitochondrial membrane 23 homolog (yeast)
Dhodh	dihydroorotate dehydrogenase
Psap	prosaposin
Fam57b	family with sequence similarity 57, member B
Fam69b	family with sequence similarity 69, member B
Ptges	prostaglandin E synthase
Ltbp3	latent transforming growth factor beta binding protein 3
Mtch2	mitochondrial carrier homolog 2 (C. elegans)
Ncoa7	nuclear receptor coactivator 7
Plekhm2	pleckstrin homology domain containing, family M (with RUN domain) member 2
Tomm40	translocase of outer mitochondrial membrane 40 homolog (yeast)
Sctr	secretin receptor
Ppap2b	phosphatidic acid phosphatase type 2B
Fgf2	fibroblast growth factor 2
Adap2	ArfGAP with dual PH domains 2
Ak2	adenylate kinase 2
Dram1	DNA-damage regulated autophagy modulator 1
Atp6v1h	ATPase, H+ transporting, lysosomal V1 subunit H
Jkamp	JNK1/MAPK8-associated membrane protein
Prps1	phosphoribosyl pyrophosphate synthetase 1
Fam129b	family with sequence similarity 129, member B
Snrpb	small nuclear ribonucleoprotein B
Strap	serine/threonine kinase receptor associated protein
Pgm2	phosphoglucomutase 2
Ifi27l2a	interferon, alpha-inducible protein 27 like 2A
Pygl	liver glycogen phosphorylase
Ube2m	ubiquitin-conjugating enzyme E2M
Rpusd3	RNA pseudouridylate synthase domain containing 3
Pigu	phosphatidylinositol glycan anchor biosynthesis, class U
Slc25a48	solute carrier family 25, member 48
Immt	inner membrane protein, mitochondrial
Cdk2ap1	CDK2 (cyclin-dependent kinase 2)-associated protein 1
Mmp14	matrix metallopeptidase 14 (membrane-inserted)
Prdx3	peroxiredoxin 3
Hspa9	heat shock protein 9
Tusc5	tumor suppressor candidate 5
Agpat2	1-acylglycerol-3-phosphate O-acyltransferase 2 (lysophosphatidic acid acyltransferase, beta)
Mrpl50	mitochondrial ribosomal protein L50
Acvr1b	activin A receptor, type 1B
Hmgcs2	3-hydroxy-3-methylglutaryl-Coenzyme A synthase 2
Ccne1	cyclin E1
Ran	RAN, member RAS oncogene family
Igf2bp2	insulin-like growth factor 2 mRNA binding protein 2
Pmpca	peptidase (mitochondrial processing) alpha
Fam198b	family with sequence similarity 198, member B
Dph3	DPH3 homolog (KTI11, S. cerevisiae)
Polr1d	polymerase (RNA) I polypeptide D
Mlf2	myeloid leukemia factor 2
Tkt	transketolase
Dse	dermatan sulfate epimerase
Camsap2	calmodulin regulated spectrin-associated protein family, member 2
Tmem45a	transmembrane protein 45a
Ndufs6	NADH dehydrogenase (ubiquinone) Fe-S protein 6
Romo1	reactive oxygen species modulator 1
Rin2	Ras and Rab interactor 2
Ndufs3	NADH dehydrogenase (ubiquinone) Fe-S protein 3
Mpc1	mitochondrial pyruvate carrier 1
Mycbp2	MYC binding protein 2
Atad3a	ATPase family, AAA domain containing 3A
Tnfrsf1b	tumor necrosis factor receptor superfamily, member 1b
Setd8	SET domain containing (lysine methyltransferase) 8
Txn2	thioredoxin 2
Ndufb9	NADH dehydrogenase (ubiquinone) 1 beta subcomplex, 9
Baz2a	bromodomain adjacent to zinc finger domain, 2A
Gpx1	glutathione peroxidase 1
Tmem57	transmembrane protein 57
Slc25a35	solute carrier family 25, member 35
Ppp2ca	protein phosphatase 2 (formerly 2A), catalytic subunit, alpha isoform
Mff	mitochondrial fission factor
D17Wsu92e	DNA segment, Chr 17, Wayne State University 92, expressed
Apeh	acylpeptide hydrolase
Casp12	caspase 12
Ndufc1	NADH dehydrogenase (ubiquinone) 1, subcomplex unknown, 1
C1qtnf1	C1q and tumor necrosis factor related protein 1
Mpi	mannose phosphate isomerase
Cox6b1	cytochrome c oxidase, subunit VIb polypeptide 1
Atp5o	ATP synthase, H+ transporting, mitochondrial F1 complex, O subunit
Tpi1	triosephosphate isomerase 1
Gp49a	glycoprotein 49 A
Mmgt1	membrane magnesium transporter 1
Ptprd	protein tyrosine phosphatase, receptor type, D
Gbas	glioblastoma amplified sequence
Slc35c2	solute carrier family 35, member C2
Mogat2	monoacylglycerol O-acyltransferase 2
Rtcd1	RNA terminal phosphate cyclase domain 1
Cbl	Casitas B-lineage lymphoma
Pfkm	phosphofructokinase, muscle
Klf15	Kruppel-like factor 15
Mrps11	mitochondrial ribosomal protein S11
Parvb	parvin, beta
Zwint	ZW10 interactor
Ctsa	cathepsin A
Hsf1	heat shock factor 1
Tmx2	thioredoxin-related transmembrane protein 2
Inpp5k	inositol polyphosphate 5-phosphatase K
Garnl3	GTPase activating RANGAP domain-like 3
Uqcrfs1	ubiquinol-cytochrome c reductase, Rieske iron-sulfur polypeptide 1
Lonp2	lon peptidase 2, peroxisomal
Ghdc	GH3 domain containing
Clic4	chloride intracellular channel 4 (mitochondrial)
