# Supplementary material for: Identification of tissue‐specific transcriptional markers of caloric restriction in the mouse and their use to evaluate caloric restriction mimetics
Source: Aging Cell. 2017 May 26;16(4):750–60. doi: 10.1111/acel.12608 (PMC5506434; doi:10.1111/acel.12608)
Supplement: Supplementary file 5 — Table S4 List of genes changed (P < 0.01) by CR in at least 3/7 mouse strains in brain neocortex. [file ACEL-16-750-s005.xlsx]

## Sheet: cortex p01
probeset	pv-129	pv-B6	pv-Balb	pv-C3H	pv-CBA	pv-DBA	pv-F1	FC 129	FC B6	FC Balb	FC C3H	FC CBA	FC DBA	FC F1	PCR	ANOVA qv	Gene Symbol	Gene Title
10366825	0.03964	0.891	0.007674	0.8341	0.001871	0.003863	0.4331	-1.085	-1.111	-1.077	-1.004	1.098	1.039	-1.086	N	0.5511	Agap2	ArfGAP with GTPase domain, ankyrin repeat and PH domain 2
10468253	0.000247	0.6963	0.002458	0.2463	0.22	0.0005369	0.8571	1.099	1.091	1.075	1.035	-1.004	-1.009	1.032	N	0.001203	Nt5c2	5'-nucleotidase, cytosolic II
10501586	0.2124	0.002904	0.003201	0.1338	0.003368	0.7474	0.008907	1.117	-1.006	1.042	1.057	1.104	1.117	1.08	N	3.876e-05	S1pr1	sphingosine-1-phosphate receptor 1
10404578	0.007677	0.0006883	0.4341	0.007123	0.07093	0.008447	0.5902	1.052	-1.133	-1.116	-1.109	-1.025	-1.179	-1.054	N	0.004943	Cdyl	chromodomain protein, Y chromosome-like
10444605	0.008456	0.001971	0.957	0.285	0.002961	0.3941	0.9685	1.001	-1.021	-1.061	-1.04	-1.004	-1.107	-1.125	N	0.004943	Vars	valyl-tRNA synthetase
10413059	0.008857	0.003419	0.08297	0.003686	0.2053	0.003854	0.1731	-1.038	1.092	1.076	1.143	1.06	1.128	-1.03	N	0.000725	Vcl	vinculin
10357043	0.08034	0.006027	0.003687	0.2439	0.1099	0.05125	0.001532	1.107	1.094	1.108	1.058	1.152	1.13	1.054	N	3.876e-05	Bcl2	B cell leukemia/lymphoma 2
10430920	0.0721	0.929	0.004884	0.4612	7.295e-05	0.005905	0.9094	-1.045	-1.058	-1.03	-1.014	1.003	1.008	-1.071	N	0.03891	Tcf20	transcription factor 20
10524052	0.02252	0.1007	0.0008695	0.3832	0.009902	0.00331	0.7633	-1.095	-1.112	-1.072	-1.019	1.013	-1.081	-1.078	N	0.0002357	Fgfrl1	fibroblast growth factor receptor-like 1
10462618	0.0006778	0.0277	0.7554	0.001218	0.002039	0.436	0.1478	1.024	1.032	1.301	1.3	1.165	1.223	1.162	N	5.062e-05	Ifit3	interferon-induced protein with tetratricopeptide repeats 3
10386775	0.003571	0.9827	0.06877	0.9577	0.002989	0.008433	0.952	1.09	1.104	1.166	-1.003	1.005	1.002	1.097	N	0.005315	Prpsap2	phosphoribosyl pyrophosphate synthetase-associated protein 2
10363173	0.003673	0.007971	0.4044	0.01368	0.007414	0.008864	0.6674	1.028	1.079	1.117	1.068	-1.014	1.11	1.089	N	5.062e-05	Gja1	gap junction protein, alpha 1
10567316	0.613	0.006455	0.2652	0.3423	0.0001984	0.08091	0.007088	-1.048	1.055	-1.021	-1.039	-1.159	-1.057	-1.106	N	0.0133	Tmc7	transmembrane channel-like gene family 7
10497135	0.007325	0.06716	0.0123	0.05018	0.0009039	0.1406	0.003479	1.365	1.177	1.328	1.223	1.325	1.328	1.264	N	2.667e-05	Rpe65	retinal pigment epithelium 65
10373223	0.004465	0.005337	0.7672	0.9354	0.001654	0.0981	0.804	-1.005	-1.029	-1.046	-1	-1.007	-1.071	-1.063	N	0.0135	Lrp1	low density lipoprotein receptor-related protein 1
10545877	0.009945	0.1509	0.2875	0.1839	3.278e-05	0.001022	0.1934	1.062	1.183	1.163	1.07	1.056	1.076	1.234	N	1.77e-05	Nat8	N-acetyltransferase 8 (GCN5-related, putative)
10501661	0.0004212	0.6595	0.01999	0.4613	0.001322	0.001087	0.591	1.133	1.17	1.165	1.028	1.04	1.043	1.134	N	0.0005111	Srsf3	serine/arginine-rich splicing factor 3
10582074	0.0007682	0.13	0.7633	0.677	0.002971	0.005782	0.8986	1.024	1.145	1.224	-1.041	1.013	-1.058	1.141	N	0.07981	Mphosph6	M phase phosphoprotein 6
10545865	0.002674	0.006775	0.4223	0.05409	0.001469	0.0944	0.03634	1.043	1.07	1.101	1.128	1.117	1.135	1.178	N	5.062e-05	Cml3	camello-like 3
10373583	0.3194	0.0009647	0.02533	0.3127	0.000652	0.02861	0.0006516	-1.112	-1.096	-1.044	-1.044	-1.138	-1.162	-1.176	N	2.242e-06	Gdf11	growth differentiation factor 11
10415052	0.001899	0.008165	0.3672	0.406	0.0624	0.02324	0.002975	-1.033	-1.115	-1.092	-1.039	-1.122	-1.126	-1.055	N	5.062e-05	Mmp14	matrix metallopeptidase 14 (membrane-inserted)
10494643	0.005462	0.009359	0.1109	0.02894	0.009547	0.3255	0.2407	1.114	-1.051	-1.266	1.157	-1.076	-1.156	1.137	N	0.6605	Hmgcs2	3-hydroxy-3-methylglutaryl-Coenzyme A synthase 2
10583034	0.0003248	0.7187	0.159	0.7576	0.007542	0.002936	0.2521	1.115	1.167	1.193	1.016	1.087	-1.02	1.152	N	0.003762	Dcun1d5	DCN1, defective in cullin neddylation 1, domain containing 5 (S. cerevisiae)
10396064	0.008039	0.3079	0.5273	0.4493	0.007568	0.00623	0.903	1.035	1.132	1.166	-1.059	-1.006	-1.057	1.121	N	0.1835	Txndc9	thioredoxin domain containing 9
10373452	0.007069	0.009601	0.1214	0.6057	0.0001192	0.7183	0.8795	-1.139	1.058	1.214	-1.046	-1.02	1.264	-1.326	N	0.8136	Gm129	predicted gene 129
10434229	0.003626	0.241	0.001556	0.03528	0.0004522	0.5777	0.2721	1.212	-1.027	-1.166	1.127	1.065	-1.058	1.096	N	0.3182	Cldn5	claudin 5
10595404	0.1313	0.00533	0.6583	0.8607	0.008929	0.003203	0.008783	-1.027	1.19	1.092	1.004	1.159	1.206	-1.101	N	0.03008	Fam46a	family with sequence similarity 46, member A
10345423	0.3773	0.007496	0.004068	0.7921	0.001013	0.04359	0.008194	-1.063	1.049	1.025	1.009	-1.071	-1.088	-1.077	N	0.0438	Plekhb2	pleckstrin homology domain containing, family B (evectins) member 2

## Sheet: Sheet1
Gene Symbol	Gene Title
Agap2	ArfGAP with GTPase domain, ankyrin repeat and PH domain 2
Nt5c2	5'-nucleotidase, cytosolic II
S1pr1	sphingosine-1-phosphate receptor 1
Cdyl	chromodomain protein, Y chromosome-like
Vars	valyl-tRNA synthetase
Vcl	vinculin
Bcl2	B cell leukemia/lymphoma 2
Tcf20	transcription factor 20
Fgfrl1	fibroblast growth factor receptor-like 1
Ifit3	interferon-induced protein with tetratricopeptide repeats 3
Prpsap2	phosphoribosyl pyrophosphate synthetase-associated protein 2
Gja1	gap junction protein, alpha 1
Tmc7	transmembrane channel-like gene family 7
Rpe65	retinal pigment epithelium 65
Lrp1	low density lipoprotein receptor-related protein 1
Nat8	N-acetyltransferase 8 (GCN5-related, putative)
Srsf3	serine/arginine-rich splicing factor 3
Mphosph6	M phase phosphoprotein 6
Cml3	camello-like 3
Gdf11	growth differentiation factor 11
Mmp14	matrix metallopeptidase 14 (membrane-inserted)
Hmgcs2	3-hydroxy-3-methylglutaryl-Coenzyme A synthase 2
Dcun1d5	DCN1, defective in cullin neddylation 1, domain containing 5 (S. cerevisiae)
Txndc9	thioredoxin domain containing 9
Gm129	predicted gene 129
Cldn5	claudin 5
Fam46a	family with sequence similarity 46, member A
Plekhb2	pleckstrin homology domain containing, family B (evectins) member 2
