# Supplementary material for: Identification of tissue‐specific transcriptional markers of caloric restriction in the mouse and their use to evaluate caloric restriction mimetics
Source: Aging Cell. 2017 May 26;16(4):750–60. doi: 10.1111/acel.12608 (PMC5506434; doi:10.1111/acel.12608)
Supplement: Supplementary file 6 — Table S5 Inter‐strain and inter‐tissue variability in the response to CR at the gene expression level. [file ACEL-16-750-s006.xlsx]

## Sheet: Sheet1
Strain	Heart	Gastrocnemius	White adipose tissue
129	2126	1523	5406
B6	813	1652	3634
Balbc	333	929	235
C3H	426	1062	3174
CBA	348	1185	4148
DBA	262	1301	1217
F1	1342	793	6058
