# Supplementary material for: Identification of tissue‐specific transcriptional markers of caloric restriction in the mouse and their use to evaluate caloric restriction mimetics
Source: Aging Cell. 2017 May 26;16(4):750–60. doi: 10.1111/acel.12608 (PMC5506434; doi:10.1111/acel.12608)
Supplement: Supplementary file 7 — Table S6 Reproducibility of qPCR. [file ACEL-16-750-s007.xlsx]

## Sheet: HEART
	Biological replicate 1		Biological replicate 2		Biological replicate 3		Technical replicate 3.2		Technical replicate 3.3
Gene	pvalue	FC	pvalue	FC	pvalue	FC	pvalue	FC	pvalue	FC	Average of biological replicates (Table 1)
Tfrc	0.031337	2.07241	2.42019e-06	5.50577	1.77319e-07	5.44466	2.16873e-07	6.40455	3.74373e-09	5.91099	4.34095
Tuba8	0.000756739	1.9836	6.02808e-06	3.67108	9.33344e-08	3.57558	1.51703e-07	3.9459	2.90709e-09	3.83543	3.07675
Alas1	0.019468	2.27941	2.91636e-08	3.38445	0.000610182	2.93644	1.68233e-07	3.21464	4.54965e-08	3.36795	2.86677
Retsat	3.38812e-05	-2.52512	0.00187596	-1.85097	5.74973e-06	-1.94893	5.02404e-07	-1.80608	0.000478628	-1.82119	-2.10834
Aox1	1.13445e-05	-2.82684	7.56737e-05	-1.95808	1.21566e-05	-2.07936	2.79502e-06	-2.00054	4.28404e-06	-1.92342	-2.28809
Scd4	1.68609e-06	-8.31045	2.41575e-08	-4.41171	3.10956e-08	-3.88164	2.37566e-08	-3.86964	3.61932e-07	-3.54153	-5.5346
Chrna2	4.29481e-09	-8.26415	7.61473e-08	-6.28925	1.25889e-08	-5.87396	1.04092e-07	-5.53129	2.86155e-07	-5.01845	-6.80912

## Sheet: GASTROCNEMIUS
	Biological replicate 1		Biological replicate 2		Biological replicate 3		Technical replicate 3.2		Technical replicate 3.3
Gene	pvalue	FC	pvalue	FC	pvalue	FC	pvalue	FC	pvalue	FC	Average of biological replicates (Table 2)
Actc1	2.08861e-07	7.77288	1.55787e-06	5.74707	5.85391e-06	5.77654	1.76038e-06	10.5792	5.66933e-06	14.6294	6.43217
Cntnap2	9.94426e-05	4.24493	1.05e-05	2.37294	7.33355e-05	1.79567	4.66545e-06	2.44398	0.000221584	2.2535	2.80451
Cntfr	1.59384e-06	2.65492	2.68596e-05	2.19082	0.00017029	1.93603	7.7322e-06	2.01932	0.00012078	1.80256	2.26059
Kcnc4	2.637e-06	2.51064	0.015097	2.0871	0.000763577	1.86334	0.000622672	1.83985	0.000504255	1.92366	2.15369
Sgk1	2.06395e-05	2.24115	0.00102399	2.45379	0.00104785	1.76478	1.91537e-06	2.92841	1.0163e-05	2.96339	2.15324
Esr1	0.000519087	2.73519	0.0425296	1.94262	0.0367286	1.55104	0.00483076	1.86047	0.000181278	2.00634	2.07628
Cat	2.79159e-07	-1.82882	0.00563923	-1.76894	4.78845e-05	-2.33258	7.98563e-06	-1.94725	0.00505465	-1.76343	-1.97678
Chrna2	0.00122432	-2.07061	0.00289654	-2.03454	0.000492822	-2.36753	0.000187303	-2.18941	0.0170468	-1.88962	-2.15756
Mlycd	1.25021e-06	-2.09602	0.00396955	-2.48212	2.37835e-05	-2.73562	1.02463e-05	-2.14858	3.52362e-05	-2.37308	-2.43792
Acot2	3.8232e-08	-4.13221	3.15326e-07	-4.31778	1.04947e-06	-5.3768	2.14456e-09	-6.70527	2.7084e-06	-5.55343	-4.60893

## Sheet: WHITE ADIPOSE TISSUE
	Biological replicate 1		Biological replicate 2		Biological replicate 3		Technical replicate 3.2		Technical replicate 3.3
Gene	pvalue	FC	pvalue	FC	pvalue	FC	pvalue	FC	pvalue	FC	Average of biological replicates (Table 3)
Acss2	5.7859e-09	14.943	1.05535e-07	10.9	8.94998e-08	13.45	4.32169e-09	12.7997	2.64858e-10	12.4356	13.0976
Parm1	1.64717e-07	13.0519	2.63288e-08	11.2941	3.34194e-07	11.4719	5.999e-09	11.561	9.62428e-09	14.2136	11.9393
Me1	1.0496e-08	10.8417	4.98382e-08	9.36238	3.25352e-08	11.4238	7.90222e-09	12.994	7.34674e-10	12.4071	10.5426
Acaca	1.89137e-09	9.45621	8.74961e-09	8.27495	2.11402e-09	8.31322	3.4979e-09	9.21138	9.81817e-10	9.83773	8.68146
Gpd2	4.74046e-09	5.35381	9.11e-09	5.64706	1.1529e-07	5.31189	9.77674e-09	6.08134	2.40564e-09	5.97186	5.43759
Slc2a4	0.000268402	2.76996	2.31305e-07	4.5591	0.00782707	2.83917	4.9278e-06	2.96595	6.99322e-05	2.84303	3.38941
Ndufs4	5.02358e-06	2.13331	1.22223e-05	2.28252	0.000177752	1.88	1.30716e-07	2.53203	3.10307e-09	2.7315	2.09861
Nampt	0.00663344	2.02982	4.93513e-06	2.47727	0.0960853	1.71611	0.00694374	2.05288	0.00209909	2.22054	2.0744
Cd68	0.000291875	-3.41252	0.00556212	-1.59245	0.000261518	-3.43912	1.31713e-05	-2.97724	6.26585e-05	-2.9119	-2.81469
Ifi27l2a	1.34735e-06	-3.42858	0.00070637	-1.99394	6.40537e-07	-4.18608	4.90423e-08	-3.51839	1.049e-07	-3.44886	-3.20287
Serpine1	1.50342e-09	-17.7199	5.31148e-06	-7.00374	1.73436e-08	-17.4811	6.33591e-09	-17.6978	2.63553e-09	-16.0575	-14.0682
