# Supplementary material for: Identification of tissue‐specific transcriptional markers of caloric restriction in the mouse and their use to evaluate caloric restriction mimetics
Source: Aging Cell. 2017 May 26;16(4):750–60. doi: 10.1111/acel.12608 (PMC5506434; doi:10.1111/acel.12608)
Supplement: Supplementary file 8 — Table S7 TaqMan primer assay identifiers that were used for qPCR analysis. [file ACEL-16-750-s008.xlsx]

## Sheet: Sheet1
Tissue	Gene symbol	TaqMan assay ID
Heart	Tbp (normalizing)	Mm00446973_m1
Heart	Alas1	Mm00457879_m1
Heart	Aox1	Mm00437475_m1
Heart	Chrna2	Mm00460629_m1
Heart	Retsat	Mm00458863_m1
Heart	Scd4	Mm01208549_m1
Heart	Tfrc	Mm00441941_m1
Heart	Tuba8	Mm01184204_m1
Gastrocnemius muscle	Hspa9 (normalizing)	Mm00477716_g1
Gastrocnemius muscle	Acot2	Mm00506625_m1
Gastrocnemius muscle	Actc1	Mm00477277_g1
Gastrocnemius muscle	Cat	Mm00437992_m1
Gastrocnemius muscle	Chrna2	Mm00460629_m1
Gastrocnemius muscle	Cntfr	Mm00516697_m1
Gastrocnemius muscle	Cntnap2	Mm00470553_m1
Gastrocnemius muscle	Esr1	Mm01191130_m1
Gastrocnemius muscle	Kcnc4	Mm00521443_m1
Gastrocnemius muscle	Mlycd	Mm01245667_m1
Gastrocnemius muscle	Sgk1	Mm00441387_g1
White adipose tissue	Acaca	Mm01304289_m1
White adipose tissue	Acss2	Mm00480101_m1
White adipose tissue	Cd68	Mm03047343_m1
White adipose tissue	Gpd2	Mm00439082_m1
White adipose tissue	ifi2712a	Mm01329883_gH
White adipose tissue	Me1	Mm00782380_s1
White adipose tissue	Nampt	Mm00451938_m1
White adipose tissue	Ndufs4	Mm00656176_m1
White adipose tissue	Parm1	Mm00523913_m1
White adipose tissue	Serpine1	Mm00435860_m1
White adipose tissue	Slc2a4	Mm0436615_m1
White adipose tissue	Taf9b (normalizing)	Mm01234381_m1
White adipose tissue	Lactb (normalizing)	Mm00472866_m1
White adipose tissue	Tbp (normalizing)	Mm00446973_m1
